# Supplementary material for: Studies on the correlation between mutation and integration of HBV in hepatocellular carcinoma
Source: Biosci Rep. 2020 Aug 21;40(8):BSR20201988. doi: 10.1042/BSR20201988 (PMC7442973; doi:10.1042/BSR20201988)
Supplement: Supplementary Tables S1-S5 [file BSR-2020-1988_supp.zip]

Archive with 6 entries (6 files):
- BSR-2020-1988_supp.pdf
- BSR-2020-1988_suppST1.xlsx
- BSR-2020-1988_suppST2.xlsx
- BSR-2020-1988_suppST3.xlsx
- BSR-2020-1988_suppST4.xlsx
- BSR-2020-1988_suppST5.xlsx
