# Supplementary material for: Studies on the correlation between mutation and integration of HBV in hepatocellular carcinoma
Source: Biosci Rep. 2020 Aug 21;40(8):BSR20201988. doi: 10.1042/BSR20201988 (PMC7442973; doi:10.1042/BSR20201988)
Supplement: Supplementary Tables S1-S5 [file BSR-2020-1988_supp.zip › BSR-2020-1988_suppST1.xlsx]

## Sheet: Sheet1
SRR	Sample number	AGE	SEX	Breakpoint number	TERT Integration	SNV number
SRR3104842	80499	49	Male	92	YES	31
SRR3104641	75920	55	Male	60	YES	11
SRR3105142	83788	50	Male	21	YES	34
SRR3104998	71129	49	Male	10	YES	15
SRR3104804	70696	61	Male	8	YES	8
SRR3104567	78704	44	Female	35	YES	39
SRR3104633	76923	58	Male	30	YES	27
SRR3104635	81093	57	Male	26	YES	52
SRR3104838	76645	47	Male	26	YES	19
SRR3105132	83191	47	Male	16	YES	21
SRR3105110	85202	49	Male	4	YES	0
SRR3104792	77654	66	Male	3	YES	21
SRR3104938	74867	74	Male	30	YES	19
SRR3105290	78359	47	Male	24	YES	21
SRR3104637	78859	62	Male	23	YES	11
SRR3104753	85348	66	Male	16	YES	24
SRR3104782	69200	49	Male	13	YES	6
SRR3105088	78489	64	Male	12	YES	0
SRR3105208	80696	42	Male	12	YES	21
SRR3104908	83524	64	Male	10	YES	13
SRR3104890	78849	40	Male	10	YES	14
SRR3105234	76609	61	Male	9	YES	32
SRR3104525	79658	60	Male	7	YES	37
SRR3104462	77748	58	Male	7	YES	29
SRR3105030	85091	41	Male	7	YES	8
SRR3104888	81743	39	Male	7	YES	36
SRR3104794	77781	71	Male	6	YES	76
SRR3104886	81616	53	Male	6	YES	4
SRR3105180	73436	62	Male	5	YES	0
SRR3105038	85959	61	Male	4	YES	28
SRR3104446	84338	60	Male	4	YES	17
SRR3105200	77134	70	Male	3	YES	8
SRR3105268	86551	70	Male	3	YES	3
SRR3104834	76570	47	Male	3	YES	4
SRR3104735	74359	56	Female	2	YES	0
SRR3104784	71767	73	Male	2	YES	20
SRR3105144	83876	62	Male	2	YES	0
SRR3104707	83393	61	Male	2	YES	7
SRR3105160	81268	58	Male	89	YES	36
SRR3104757	85405	53	Male	48	YES	32
SRR3105064	84623	57	Male	43	YES	26
SRR3105068	71552	49	Male	43	YES	20
SRR3105172	85814	53	Male	42	YES	23
SRR3104812	87676	47	Male	40	YES	28
SRR3105042	78404	46	Male	37	YES	7
SRR3104685	71524	40	Female	33	YES	17
SRR3105036	85956	55	Male	31	YES	28
SRR3104683	84457	57	Male	28	YES	46
SRR3105050	83332	67	Male	21	YES	23
SRR3104603	87971	45	Male	21	YES	2
SRR3105184	75405	34	Male	21	YES	13
SRR3105128	84956	56	Male	20	YES	8
SRR3104689	82746	42	Male	20	YES	22
SRR3104673	77811	46	Male	19	YES	34
SRR3104944	88125	45	Male	17	YES	25
SRR3104693	84550	32	Male	16	YES	42
SRR3104751	84785	37	Male	15	YES	30
SRR3104482	83078	65	Male	14	YES	31
SRR3104595	86420	48	Male	14	YES	22
SRR3104982	71004	52	Male	13	YES	22
SRR3104900	80910	58	Female	11	YES	14
SRR3105282	85460	44	Male	11	YES	37
SRR3105010	78537	41	Male	11	YES	2
SRR3104862	82466	48	Male	10	YES	24
SRR3105260	83675	46	Male	10	YES	17
SRR3104846	80933	39	Male	9	YES	75
SRR3104697	85141	45	Female	8	YES	13
SRR3104509	70729	68	Male	8	YES	0
SRR3104956	75660	53	Male	8	YES	25
SRR3105074	84519	46	Male	8	YES	9
SRR3104695	85172	24	Male	8	YES	28
SRR3104527	79946	64	Male	7	YES	1
SRR3105086	78762	64	Male	6	YES	1
SRR3105120	89821	48	Male	6	YES	4
SRR3105272	86971	42	Male	6	YES	28
SRR3105164	87862	42	Male	6	YES	8
SRR3104456	87657	64	Male	5	YES	33
SRR3104723	87867	57	Male	5	YES	18
SRR3104770	81238	70	Female	4	YES	32
SRR3104506	72492	63	Male	4	YES	16
SRR3105076	84500	55	Male	4	YES	1
SRR3104727	80934	52	Male	4	YES	16
SRR3104675	85696	50	Male	4	YES	0
SRR3104520	74062	65	Male	3	YES	2
SRR3104643	81050	58	Male	3	YES	14
SRR3104519	79740	57	Male	3	YES	11
SRR3105238	86240	54	Male	3	YES	0
SRR3104870	71248	50	Male	3	YES	56
SRR3104613	77235	45	Male	3	YES	9
SRR3104535	82878	61	Female	2	YES	28
SRR3104802	79839	47	Female	2	YES	17
SRR3104558	80443	45	Female	2	YES	33
SRR3104553	83183	57	Male	2	YES	8
SRR3104464	84926	47	Male	2	YES	2
SRR3105242	83330	64	Male	1	YES	0
SRR3104551	83319	56	Male	1	YES	12
SRR3104498	79012	51	Male	1	YES	19
SRR3105248	83649	51	Male	1	YES	2
SRR3104914	78733	43	Male	1	YES	0
SRR3104729	81051	42	Male	1	YES	16
SRR3104493	70608	35	Male	1	YES	0
SRR3105122	78182	55	Male	157	NO	1
SRR3105092	78216	49	Male	91	NO	24
SRR3104591	86062	42	Male	78	NO	18
SRR3104824	84013	57	Male	60	NO	24
SRR3105094	78165	38	Male	46	NO	9
SRR3105012	76301	27	Male	43	NO	40
SRR3104589	81068	50	Male	42	NO	34
SRR3105024	78262	51	Male	38	NO	24
SRR3105140	83710	51	Male	34	NO	59
SRR3105048	83370	62	Male	32	NO	11
SRR3104828	73196	57	Male	31	NO	16
SRR3104605	88537	39	Male	28	NO	18
SRR3104818	81193	40	Female	27	NO	19
SRR3105028	73531	42	Male	27	NO	9
SRR3104655	81847	31	Female	26	NO	18
SRR3104936	74871	54	Male	24	NO	31
SRR3105000	74125	53	Male	23	NO	20
SRR3104806	76598	47	Male	23	NO	38
SRR3104619	88813	47	Male	23	NO	30
SRR3104647	81759	45	Male	23	NO	31
SRR3105150	84211	61	Male	20	NO	28
SRR3104810	86557	43	Male	20	NO	14
SRR3105113	74797	66	Male	19	NO	37
SRR3104798	76321	62	Male	18	NO	29
SRR3104826	84502	49	Male	18	NO	3
SRR3104719	87502	55	Male	17	NO	25
SRR3104946	87956	48	Male	17	NO	10
SRR3104780	71031	61	Male	15	NO	26
SRR3104786	78094	60	Male	15	NO	37
SRR3105178	85853	57	Male	15	NO	8
SRR3105054	77045	49	Male	15	NO	17
SRR3104962	88524	48	Male	15	NO	2
SRR3104950	75932	47	Male	15	NO	0
SRR3104448	93251	44	Male	15	NO	30
SRR3105014	78576	42	Male	15	NO	0
SRR3105124	85411	39	Male	15	NO	8
SRR3104639	80905	61	Male	14	NO	11
SRR3104731	77098	58	Male	14	NO	26
SRR3105296	77450	43	Male	14	NO	7
SRR3105154	79654	42	Male	14	NO	20
SRR3104607	88175	49	Female	13	NO	34
SRR3105250	85961	60	Male	13	NO	20
SRR3105102	70846	57	Male	13	NO	64
SRR3104739	74501	56	Male	13	NO	23
SRR3104579	75334	47	Male	13	NO	15
SRR3104958	75538	46	Male	13	NO	9
SRR3104942	88102	44	Male	13	NO	16
SRR3104631	80519	50	Male	12	NO	37
SRR3104996	117976	49	Male	12	NO	2
SRR3104928	77211	73	Male	11	NO	14
SRR3104755	85485	66	Male	11	NO	37
SRR3105176	85659	57	Male	11	NO	21
SRR3104932	74630	56	Male	11	NO	16
SRR3105118	75863	51	Male	11	NO	3
SRR3104617	77346	44	Male	11	NO	39
SRR3105004	77526	44	Male	11	NO	6
SRR3104974	73627	43	Male	11	NO	3
SRR3105286	71868	41	Male	11	NO	29
SRR3105026	80830	67	Male	10	NO	26
SRR3105100	85850	57	Male	10	NO	23
SRR3104954	75559	51	Male	10	NO	21
SRR3104960	88536	49	Male	10	NO	0
SRR3104562	79806	45	Male	10	NO	0
SRR3104978	73702	43	Male	10	NO	7
SRR3104814	85502	42	Female	9	NO	34
SRR3105146	83850	60	Male	9	NO	22
SRR3105228	85160	58	Male	9	NO	6
SRR3104743	75298	54	Male	9	NO	75
SRR3104922	77331	53	Male	9	NO	8
SRR3104645	80420	53	Male	9	NO	39
SRR3105060	78278	50	Male	9	NO	9
SRR3104529	80019	48	Male	9	NO	72
SRR3104968	70098	45	Male	9	NO	0
SRR3104552	83209	43	Male	9	NO	89
SRR3104882	75227	29	Male	9	NO	19
SRR3105084	75777	50	Male	8	NO	8
SRR3104460	83725	54	Male	8	NO	32
SRR3104585	75575	54	Male	8	NO	1
SRR3104894	80327	53	Male	8	NO	10
SRR3105070	76222	50	Male	8	NO	10
SRR3104450	70642	46	Male	8	NO	52
SRR3104836	79990	43	Male	8	NO	16
SRR3104848	74693	37	Male	8	NO	9
SRR3104820	83052	31	Male	8	NO	51
SRR3105166	77812	55	Female	7	NO	20
SRR3104934	74661	62	Male	7	NO	12
SRR3104653	81344	60	Male	7	NO	6
SRR3105046	78627	51	Male	7	NO	12
SRR3104880	76608	50	Male	7	NO	17
SRR3104858	85511	48	Male	7	NO	10
SRR3104621	77861	44	Male	7	NO	11
SRR3104623	83763	43	Male	7	NO	0
SRR3105288	78334	46	Female	6	NO	18
SRR3104972	71070	42	Female	6	NO	9
SRR3105162	78621	37	Female	6	NO	6
SRR3104966	122709	27	Female	6	NO	2
SRR3105078	75834	66	Male	6	NO	0
SRR3105168	88749	59	Male	6	NO	11
SRR3104671	78102	57	Male	6	NO	4
SRR3104920	81204	52	Male	6	NO	48
SRR3104518	79744	42	Male	6	NO	1
SRR3104599	87061	40	Male	6	NO	8
SRR3104601	87590	37	Male	6	NO	22
SRR3104741	76247	36	Male	6	NO	4
SRR3104912	81177	34	Male	6	NO	28
SRR3104454	83511	54	Female	5	NO	12
SRR3105246	83654	51	Female	5	NO	0
SRR3104763	76774	72	Male	5	NO	9
SRR3104526	79968	68	Male	5	NO	44
SRR3105186	76186	61	Male	5	NO	11
SRR3104657	79872	56	Male	5	NO	3
SRR3104564	79834	56	Male	5	NO	0
SRR3105044	80913	56	Male	5	NO	7
SRR3104677	84279	55	Male	5	NO	16
SRR3105274	74091	53	Male	5	NO	9
SRR3104952	88230	50	Male	5	NO	1
SRR3104918	81032	50	Male	5	NO	53
SRR3105002	86033	48	Male	5	NO	5
SRR3104681	82659	46	Male	5	NO	7
SRR3104948	75576	45	Male	5	NO	13
SRR3104667	85321	44	Male	5	NO	16
SRR3105115	74848	40	Male	5	NO	1
SRR3104556	83155	38	Male	5	NO	12
SRR3104822	71172	29	Male	5	NO	13
SRR3104988	71407	25	Male	5	NO	0
SRR3104808	79933	53	Female	4	NO	14
SRR3104458	118592	41	Female	4	NO	20
SRR3105040	85919	70	Male	4	NO	0
SRR3104772	71366	62	Male	4	NO	2
SRR3104788	77746	56	Male	4	NO	17
SRR3104776	71184	55	Male	4	NO	1
SRR3105006	74041	50	Male	4	NO	6
SRR3104940	87764	45	Male	4	NO	0
SRR3105136	78546	43	Male	4	NO	0
SRR3105170	74774	1	Male	4	NO	0
SRR3104452	75767	63	Female	3	NO	93
SRR3104774	71737	60	Female	3	NO	3
SRR3104759	75510	60	Female	3	NO	0
SRR3105278	73039	50	Female	3	NO	48
SRR3104468	116959	50	Female	3	NO	11
SRR3104856	84717	45	Female	3	NO	37
SRR3104844	76741	41	Female	3	NO	19
SRR3104892	81952	23	Female	3	NO	1
SRR3105196	75973	72	Male	3	NO	6
SRR3104701	85580	67	Male	3	NO	29
SRR3105158	78854	61	Male	3	NO	15
SRR3104924	74103	56	Male	3	NO	1
SRR3105236	88689	56	Male	3	NO	4
SRR3104627	79957	53	Male	3	NO	23
SRR3104560	79856	53	Male	3	NO	0
SRR3104561	79852	53	Male	3	NO	0
SRR3105022	80321	52	Male	3	NO	0
SRR3105216	86241	46	Male	3	NO	61
SRR3105106	81415	59	Female	2	NO	8
SRR3104573	80166	55	Female	2	NO	0
SRR3104984	70895	50	Female	2	NO	0
SRR3104874	83987	47	Female	2	NO	3
SRR3104721	87672	73	Male	2	NO	0
SRR3104709	83444	71	Male	2	NO	2
SRR3104778	71251	64	Male	2	NO	1
SRR3104659	79251	63	Male	2	NO	0
SRR3104466	77775	63	Male	2	NO	5
SRR3105148	84119	63	Male	2	NO	4
SRR3104904	80764	61	Male	2	NO	10
SRR3104800	75431	61	Male	2	NO	14
SRR3105098	85941	61	Male	2	NO	0
SRR3105104	81413	61	Male	2	NO	0
SRR3104661	70978	60	Male	2	NO	23
SRR3105224	81593	59	Male	2	NO	17
SRR3105292	72625	59	Male	2	NO	9
SRR3104711	83534	58	Male	2	NO	0
SRR3104737	77110	58	Male	2	NO	0
SRR3105188	76672	56	Male	2	NO	0
SRR3105294	77399	56	Male	2	NO	1
SRR3105152	88158	56	Male	2	NO	25
SRR3104747	84686	55	Male	2	NO	0
SRR3104484	81469	52	Male	2	NO	0
SRR3104615	89564	51	Male	2	NO	0
SRR3104970	73566	51	Male	2	NO	0
SRR3105254	82222	50	Male	2	NO	0
SRR3104581	81164	50	Male	2	NO	4
SRR3105280	85074	49	Male	2	NO	15
SRR3104850	75332	49	Male	2	NO	13
SRR3105066	85423	49	Male	2	NO	44
SRR3104593	85935	48	Male	2	NO	0
SRR3104980	73736	48	Male	2	NO	0
SRR3104587	75481	47	Male	2	NO	6
SRR3105108	71516	46	Male	2	NO	2
SRR3104530	80232	45	Male	2	NO	0
SRR3105218	87605	44	Male	2	NO	0
SRR3104597	86696	44	Male	2	NO	41
SRR3104583	75316	39	Male	2	NO	0
SRR3104872	70568	33	Male	2	NO	0
SRR3104555	83181	60	Female	1	NO	0
SRR3105202	86175	58	Female	1	NO	9
SRR3105016	76445	53	Female	1	NO	0
SRR3104495	79316	53	Female	1	NO	3
SRR3104884	76818	51	Female	1	NO	0
SRR3104854	83386	49	Female	1	NO	21
SRR3104876	78609	48	Female	1	NO	22
SRR3105214	81144	41	Female	1	NO	2
SRR3104831	76349	74	Male	1	NO	8
SRR3105034	85200	73	Male	1	NO	0
SRR3104489	70844	65	Male	1	NO	0
SRR3105126	78133	61	Male	1	NO	20
SRR3104496	79376	60	Male	1	NO	0
SRR3104745	76237	60	Male	1	NO	1
SRR3104679	85832	58	Male	1	NO	0
SRR3104733	77159	58	Male	1	NO	0
SRR3104816	41583	58	Male	1	NO	2
SRR3105090	81248	58	Male	1	NO	0
SRR3104651	85190	57	Male	1	NO	2
SRR3104528	76343	55	Male	1	NO	3
SRR3104864	76934	53	Male	1	NO	1
SRR3104852	89429	51	Male	1	NO	9
SRR3104687	84632	50	Male	1	NO	5
SRR3105252	83659	50	Male	1	NO	51
SRR3104916	78680	48	Male	1	NO	24
SRR3105052	86278	47	Male	1	NO	1
SRR3105062	80904	46	Male	1	NO	0
SRR3104481	69267	45	Male	1	NO	0
SRR3105174	72945	42	Male	1	NO	3
SRR3104868	76880	42	Male	1	NO	0
SRR3105134	78445	41	Male	1	NO	0
SRR3104531	80250	38	Male	1	NO	7
SRR3105072	76176	34	Male	1	NO	0
SRR3104705	85740	32	Male	1	NO	14
SRR3104576	70152	75	Female	0	NO	11
SRR3105230	83827	69	Female	0	NO	7
SRR3104902	78189	69	Female	0	NO	0
SRR3105258	83966	69	Female	0	NO	0
SRR3105256	83721	67	Female	0	NO	0
SRR3105206	76930	65	Female	0	NO	0
SRR3104866	75702	65	Female	0	NO	1
SRR3104896	78072	60	Female	0	NO	0
SRR3105232	83826	58	Female	0	NO	0
SRR3105130	85193	57	Female	0	NO	0
SRR3104541	68380	57	Female	0	NO	19
SRR3104538	79282	56	Female	0	NO	0
SRR3104575	70613	55	Female	0	NO	25
SRR3105096	77541	54	Female	0	NO	0
SRR3104860	70352	52	Female	0	NO	0
SRR3104906	83653	52	Female	0	NO	31
SRR3105112	74058	50	Female	0	NO	0
SRR3105220	86783	50	Female	0	NO	0
SRR3105116	87152	46	Female	0	NO	0
SRR3104796	79697	46	Female	0	NO	0
SRR3104609	75809	44	Female	0	NO	0
SRR3105008	76358	43	Female	0	NO	0
SRR3105192	84350	42	Female	0	NO	0
SRR3104725	80559	35	Female	0	NO	0
SRR3105056	86340	83	Male	0	NO	0
SRR3104490	70792	79	Male	0	NO	0
SRR3104499	79126	78	Male	0	NO	0
SRR3104703	85777	75	Male	0	NO	0
SRR3104713	76079	74	Male	0	NO	0
SRR3104749	84601	72	Male	0	NO	0
SRR3104926	77205	71	Male	0	NO	0
SRR3104898	80758	70	Male	0	NO	0
SRR3105264	85999	70	Male	0	NO	1
SRR3105082	74251	67	Male	0	NO	0
SRR3104717	76308	67	Male	0	NO	5
SRR3104768	81113	67	Male	0	NO	0
SRR3105270	77219	67	Male	0	NO	0
SRR3105262	76706	66	Male	0	NO	0
SRR3104554	83238	65	Male	0	NO	0
SRR3104497	79362	65	Male	0	NO	0
SRR3104761	76662	64	Male	0	NO	0
SRR3104663	78237	63	Male	0	NO	0
SRR3104766	78429	62	Male	0	NO	0
SRR3104715	76761	62	Male	0	NO	7
SRR3104649	81210	62	Male	0	NO	0
SRR3104542	79262	61	Male	0	NO	0
SRR3104492	70963	61	Male	0	NO	0
SRR3104566	79131	59	Male	0	NO	0
SRR3105240	76948	59	Male	0	NO	0
SRR3104470	84470	59	Male	0	NO	0
SRR3104790	77695	59	Male	0	NO	8
SRR3105204	75991	59	Male	0	NO	0
SRR3105198	77008	59	Male	0	NO	0
SRR3104539	82685	58	Male	0	NO	0
SRR3104537	82792	57	Male	0	NO	15
SRR3105182	76291	57	Male	0	NO	0
SRR3104930	77195	56	Male	0	NO	0
SRR3104629	78861	56	Male	0	NO	6
SRR3105080	76971	56	Male	0	NO	0
SRR3104563	77651	56	Male	0	NO	0
SRR3105266	77182	55	Male	0	NO	0
SRR3104669	82347	55	Male	0	NO	0
SRR3105190	84190	55	Male	0	NO	15
SRR3104986	81289	54	Male	0	NO	0
SRR3104536	82835	54	Male	0	NO	62
SRR3104540	82707	53	Male	0	NO	0
SRR3104472	70953	53	Male	0	NO	3
SRR3104557	82921	52	Male	0	NO	5
SRR3104691	76450	52	Male	0	NO	0
SRR3104964	88669	51	Male	0	NO	0
SRR3105210	80775	51	Male	0	NO	0
SRR3105058	77351	51	Male	0	NO	0
SRR3104994	73010	50	Male	0	NO	0
SRR3105244	83318	50	Male	0	NO	0
SRR3104990	72612	50	Male	0	NO	0
SRR3105194	84468	49	Male	0	NO	0
SRR3104840	80264	49	Male	0	NO	19
SRR3105212	81077	47	Male	0	NO	0
SRR3105018	82220	47	Male	0	NO	0
SRR3105020	82314	47	Male	0	NO	0
SRR3105284	84250	45	Male	0	NO	0
SRR3105276	76282	45	Male	0	NO	12
SRR3105138	71917	45	Male	0	NO	0
SRR3104976	85452	44	Male	0	NO	0
SRR3104611	89581	44	Male	0	NO	12
SRR3105226	81094	44	Male	0	NO	0
SRR3104483	83071	44	Male	0	NO	0
SRR3105156	80141	43	Male	0	NO	4
SRR3104992	71475	42	Male	0	NO	0
SRR3104764	80919	42	Male	0	NO	21
SRR3105032	85134	42	Male	0	NO	0
SRR3104625	83740	40	Male	0	NO	0
SRR3105222	87328	40	Male	0	NO	0
SRR3104910	88950	36	Male	0	NO	0
SRR3104665	82217	34	Male	0	NO	0
SRR3104878	76453	31	Male	0	NO	0
SRR3104699	85301	30	Male	0	NO	0
SRR3104494	79415	30	Male	0	NO	15
