# Supplementary material for: Studies on the correlation between mutation and integration of HBV in hepatocellular carcinoma
Source: Biosci Rep. 2020 Aug 21;40(8):BSR20201988. doi: 10.1042/BSR20201988 (PMC7442973; doi:10.1042/BSR20201988)
Supplement: Supplementary Tables S1-S5 [file BSR-2020-1988_supp.zip › BSR-2020-1988_suppST2.xlsx]

## Sheet: Sheet1
SRR	Sample No	Position	Reference	Mutation
SRR3104697	85141	997	A	[C]
SRR3104743	75298	997	A	[C]
SRR3104908	83524	997	A	[C]
SRR3105150	84211	997	A	[C]
SRR3104535	82878	994	A	[C]
SRR3104751	84785	994	A	[G]
SRR3104880	76608	994	A	[C]
SRR3105288	78334	994	A	[C]
SRR3104452	75767	993	G	[A]
SRR3104482	83078	993	G	[A]
SRR3104529	80019	993	G	[A]
SRR3104535	82878	993	G	[A]
SRR3104647	81759	993	G	[A]
SRR3104743	75298	993	G	[A]
SRR3104876	78609	993	G	[A]
SRR3104934	74661	993	G	[A]
SRR3104456	87657	992	A	[G]
SRR3104697	85141	992	A	[G]
SRR3104739	74501	992	A	[G]
SRR3104808	79933	992	A	[G]
SRR3104452	75767	990	T	[C]
SRR3105278	73039	990	T	[G]
SRR3105280	85074	990	T	[G]
SRR3104468	116959	99	C	[T]
SRR3104786	78094	99	C	[T]
SRR3104848	74693	99	C	[T]
SRR3104850	75332	99	C	[T]
SRR3105102	70846	99	C	[T]
SRR3105278	73039	989	G	[T]
SRR3104631	80519	987	A	[G]
SRR3104635	81093	987	A	[C]
SRR3104743	75298	987	A	[G]
SRR3104812	87676	987	A	[G]
SRR3104820	83052	987	A	[C]
SRR3104894	80327	987	A	[C]
SRR3104920	81204	987	A	[G]
SRR3105074	84519	987	A	[C]
SRR3105172	85814	987	A	[C]
SRR3105186	76186	987	A	[T]
SRR3105282	85460	987	A	[C]
SRR3104567	78704	984	A	[C]
SRR3104982	71004	984	A	[G]
SRR3105178	85853	984	A	[G]
SRR3105274	74091	984	A	[C]
SRR3105272	86971	983	A	[C]
SRR3105132	83191	980	G	[A]
SRR3105282	85460	977	A	[G]
SRR3104460	83725	976	G	[C]
SRR3104621	77861	976	G	[A]
SRR3104888	81743	976	G	[C]
SRR3104844	76741	975	T	[C]
SRR3105102	70846	975	T	[A]
SRR3104890	78849	97	G	[T]
SRR3104529	80019	969	A	[G]
SRR3104599	87061	969	A	[G]
SRR3104743	75298	969	A	[T]
SRR3104460	83725	968	G	[C]
SRR3104621	77861	968	G	[A]
SRR3104814	85502	968	G	[A]
SRR3104743	75298	967	A	[C]
SRR3104751	84785	967	A	[T]
SRR3104854	83386	967	A	[G]
SRR3104673	77811	964	A	[C]
SRR3104806	76598	964	A	[C]
SRR3105060	78278	964	A	[C]
SRR3104595	86420	963	A	[G]
SRR3104599	87061	963	A	[C]
SRR3104643	81050	963	A	[C]
SRR3104647	81759	963	A	[C]
SRR3105140	83710	963	A	[G]
SRR3104882	75227	962	T	[C]
SRR3104498	79012	96	C	[T]
SRR3104794	77781	957	G	[T]
SRR3105102	70846	957	G	[T]
SRR3104607	88175	956	T	[G]
SRR3104482	83078	955	C	[T]
SRR3104743	75298	955	C	[T]
SRR3105154	79654	954	A	[C]
SRR3105036	85956	953	A	[C]
SRR3105166	77812	953	A	[C]
SRR3104567	78704	952	A	[C]
SRR3105152	88158	952	A	[C]
SRR3105160	81268	952	A	[C]
SRR3104529	80019	951	A	[G]
SRR3104552	83209	951	A	[G]
SRR3104621	77861	951	A	[T]
SRR3104938	74867	951	A	[G]
SRR3104954	75559	951	A	[G]
SRR3104982	71004	951	A	[G]
SRR3105012	76301	951	A	[G]
SRR3105036	85956	951	A	[C]
SRR3104834	76570	949	C	[A]
SRR3104836	79990	949	C	[A]
SRR3104854	83386	949	C	[A]
SRR3105012	76301	949	C	[A]
SRR3105024	78262	948	T	[C]
SRR3104836	79990	946	T	[G]
SRR3104727	80934	945	T	[G]
SRR3105146	83850	945	T	[G]
SRR3104838	76645	942	A	[C]
SRR3104854	83386	942	A	[C]
SRR3105142	83788	942	A	[C]
SRR3105280	85074	942	A	[C]
SRR3104954	75559	940	C	[A]
SRR3105092	78216	940	C	[G]
SRR3104452	75767	939	G	[A]
SRR3104458	118592	939	G	[A]
SRR3104526	79968	939	G	[A]
SRR3104558	80443	939	G	[C]
SRR3104619	88813	939	G	[A]
SRR3104633	76923	939	G	[A]
SRR3104794	77781	939	G	[A]
SRR3105054	77045	939	G	[A]
SRR3105280	85074	939	G	[A]
SRR3104601	87590	938	A	[G]
SRR3104731	77098	937	A	[G]
SRR3104448	93251	936	C	[T]
SRR3104645	80420	936	C	[T]
SRR3104743	75298	936	C	[T]
SRR3104954	75559	936	C	[T]
SRR3104982	71004	936	C	[T]
SRR3104452	75767	934	A	[C]
SRR3104482	83078	934	A	[C]
SRR3104619	88813	934	A	[C]
SRR3104633	76923	934	A	[T]
SRR3104743	75298	934	A	[C]
SRR3104876	78609	934	A	[C]
SRR3104689	82746	933	A	[C]
SRR3104764	80919	933	A	[C]
SRR3104854	83386	933	A	[G]
SRR3104526	79968	931	A	[C]
SRR3105100	85850	931	A	[C]
SRR3105286	71868	931	A	[C]
SRR3104529	80019	930	A	[G]
SRR3104645	80420	930	A	[C]
SRR3104798	76321	930	A	[G]
SRR3104812	87676	930	A	[G]
SRR3105100	85850	930	A	[C]
SRR3104452	75767	929	T	[A]
SRR3104558	80443	929	T	[A]
SRR3104645	80420	929	T	[A]
SRR3104695	85172	929	T	[A]
SRR3104858	85511	929	T	[C]
SRR3104908	83524	929	T	[A]
SRR3104954	75559	929	T	[A]
SRR3105092	78216	929	T	[A]
SRR3105100	85850	929	T	[A]
SRR3105282	85460	929	T	[A]
SRR3105286	71868	929	T	[A, G]
SRR3104482	83078	928	C	[T]
SRR3105064	84623	928	C	[T]
SRR3105068	71552	928	C	[T]
SRR3104452	75767	927	A	[T]
SRR3104820	83052	927	A	[G]
SRR3105026	80830	927	A	[G]
SRR3104595	86420	925	G	[A]
SRR3104876	78609	925	G	[A]
SRR3104498	79012	924	T	[C]
SRR3104882	75227	923	T	[G]
SRR3104567	78704	922	A	[C]
SRR3104751	84785	922	A	[G]
SRR3104794	77781	921	T	[C]
SRR3104673	77811	920	A	[T]
SRR3104460	83725	918	C	[G]
SRR3104526	79968	918	C	[A]
SRR3104645	80420	918	C	[A]
SRR3104770	81238	918	C	[A]
SRR3104794	77781	918	C	[A]
SRR3104820	83052	918	C	[A]
SRR3104880	76608	918	C	[A, G]
SRR3104894	80327	918	C	[A]
SRR3105102	70846	918	C	[A]
SRR3104498	79012	917	A	[G]
SRR3104689	82746	917	A	[C]
SRR3104820	83052	917	A	[C]
SRR3104452	75767	915	A	[G]
SRR3104462	77748	915	A	[G]
SRR3104482	83078	915	A	[G]
SRR3104525	79658	915	A	[G]
SRR3104529	80019	915	A	[G]
SRR3104645	80420	915	A	[G]
SRR3104661	70978	915	A	[T]
SRR3104743	75298	915	A	[G]
SRR3104764	80919	915	A	[G]
SRR3104794	77781	915	A	[G]
SRR3104856	84717	915	A	[T]
SRR3104934	74661	915	A	[G]
SRR3104920	81204	914	A	[G]
SRR3104482	83078	912	G	[T]
SRR3104525	79658	912	G	[A]
SRR3104558	80443	912	G	[T]
SRR3104645	80420	912	G	[A]
SRR3104794	77781	912	G	[A]
SRR3104906	83653	912	G	[A]
SRR3105280	85074	912	G	[T]
SRR3105282	85460	912	G	[A]
SRR3104753	85348	91	T	[C]
SRR3104452	75767	909	A	[G]
SRR3104525	79658	909	A	[G]
SRR3104621	77861	909	A	[G]
SRR3104647	81759	909	A	[C]
SRR3104627	79957	907	T	[C]
SRR3104525	79658	906	T	[A]
SRR3104482	83078	903	T	[C]
SRR3104806	76598	90	C	[T]
SRR3105154	79654	899	G	[C]
SRR3104525	79658	895	A	[G]
SRR3104526	79968	895	A	[T]
SRR3104597	86696	895	A	[G]
SRR3104956	75660	895	A	[T]
SRR3105070	76222	895	A	[T]
SRR3105282	85460	895	A	[T]
SRR3105288	78334	895	A	[T]
SRR3104525	79658	894	A	[T]
SRR3104567	78704	894	A	[C]
SRR3104739	74501	894	A	[T]
SRR3104794	77781	894	A	[G]
SRR3104846	80933	894	A	[G]
SRR3105006	74041	894	A	[G]
SRR3105064	84623	894	A	[G]
SRR3105166	77812	894	A	[C]
SRR3105282	85460	894	A	[T]
SRR3104621	77861	893	G	[A]
SRR3104558	80443	892	G	[C]
SRR3104854	83386	889	A	[T]
SRR3104482	83078	888	A	[T]
SRR3104794	77781	888	A	[G]
SRR3104846	80933	888	A	[T]
SRR3105012	76301	888	A	[C]
SRR3105092	78216	888	A	[G]
SRR3104579	75334	887	T	[A]
SRR3105286	71868	887	T	[A]
SRR3104846	80933	886	G	[A]
SRR3104906	83653	886	G	[A]
SRR3104552	83209	882	A	[C]
SRR3104685	71524	882	A	[G]
SRR3104794	77781	882	A	[C]
SRR3104617	77346	881	G	[A]
SRR3105234	76609	881	G	[A]
SRR3104617	77346	880	G	[A]
SRR3104617	77346	879	G	[A]
SRR3104552	83209	876	C	[T]
SRR3104645	80420	876	C	[T]
SRR3104683	84457	876	C	[T]
SRR3104794	77781	876	C	[T]
SRR3104846	80933	876	C	[T]
SRR3105172	85814	876	C	[T]
SRR3104448	93251	873	C	[T]
SRR3104695	85172	873	C	[T]
SRR3105142	83788	873	C	[T]
SRR3105288	78334	873	C	[T]
SRR3104460	83725	872	A	[C]
SRR3105282	85460	872	A	[C]
SRR3104858	85511	871	A	[C]
SRR3104701	85580	870	T	[A]
SRR3104743	75298	87	A	[C]
SRR3104888	81743	87	A	[T]
SRR3105292	72625	87	A	[G]
SRR3104525	79658	867	C	[T]
SRR3104552	83209	867	C	[T]
SRR3104870	71248	867	C	[T]
SRR3104525	79658	866	C	[G]
SRR3105250	85961	866	C	[G]
SRR3104683	84457	864	C	[T]
SRR3104846	80933	864	C	[T]
SRR3104846	80933	863	A	[C]
SRR3104525	79658	861	T	[A]
SRR3104552	83209	861	T	[C]
SRR3104597	86696	861	T	[A]
SRR3104605	88537	861	T	[A]
SRR3104683	84457	861	T	[A, C]
SRR3104693	84550	861	T	[A]
SRR3104798	76321	861	T	[A]
SRR3104800	75431	861	T	[C]
SRR3104828	73196	861	T	[C]
SRR3104844	76741	861	T	[A]
SRR3104846	80933	861	T	[A, C]
SRR3104900	80910	861	T	[A]
SRR3104918	81032	861	T	[C, A]
SRR3105038	85959	861	T	[C]
SRR3105216	86241	861	T	[A]
SRR3105272	86971	861	T	[C]
SRR3105274	74091	861	T	[A]
SRR3105288	78334	861	T	[C]
SRR3105290	78359	861	T	[A]
SRR3104617	77346	860	G	[A]
SRR3104635	81093	86	A	[C]
SRR3104452	75767	855	T	[C]
SRR3104529	80019	855	T	[C]
SRR3104683	84457	855	T	[A]
SRR3104998	71129	855	T	[A, G]
SRR3105216	86241	855	T	[A]
SRR3104683	84457	853	C	[A]
SRR3104846	80933	853	C	[A]
SRR3105216	86241	853	C	[A]
SRR3105290	78359	853	C	[A]
SRR3104689	82746	852	A	[G]
SRR3104695	85172	852	A	[G]
SRR3104806	76598	852	A	[G]
SRR3104836	79990	852	A	[G]
SRR3104948	75576	852	A	[G]
SRR3105290	78359	852	A	[C]
SRR3104635	81093	85	A	[C]
SRR3104820	83052	85	A	[G]
SRR3105092	78216	85	A	[G]
SRR3104450	70642	849	C	[A, G]
SRR3104683	84457	849	C	[A]
SRR3104846	80933	849	C	[A]
SRR3104998	71129	849	C	[A]
SRR3105216	86241	849	C	[A]
SRR3104701	85580	847	A	[T]
SRR3104743	75298	846	A	[G]
SRR3104828	73196	846	A	[C]
SRR3105000	74125	846	A	[T]
SRR3104552	83209	845	A	[C]
SRR3104673	77811	844	A	[G]
SRR3104854	83386	844	A	[T]
SRR3104856	84717	844	A	[G]
SRR3104552	83209	843	T	[C]
SRR3104683	84457	843	T	[C]
SRR3104846	80933	843	T	[C]
SRR3104870	71248	843	T	[C]
SRR3105216	86241	843	T	[C]
SRR3105252	83659	843	T	[C]
SRR3105282	85460	843	T	[G]
SRR3104535	82878	842	A	[C]
SRR3104743	75298	842	A	[G]
SRR3104862	82466	842	A	[C]
SRR3104647	81759	841	A	[C]
SRR3104683	84457	841	A	[C]
SRR3104685	71524	841	A	[C]
SRR3104689	82746	841	A	[C]
SRR3104695	85172	841	A	[C]
SRR3104770	81238	841	A	[C]
SRR3104846	80933	841	A	[C]
SRR3104856	84717	841	A	[C]
SRR3105012	76301	841	A	[C]
SRR3105140	83710	841	A	[C]
SRR3105216	86241	841	A	[C]
SRR3105278	73039	841	A	[C]
SRR3104553	83183	840	T	[C]
SRR3105250	85961	840	T	[G]
SRR3105278	73039	84	T	[C]
SRR3105296	77450	84	T	[C]
SRR3104731	77098	838	C	[A]
SRR3104452	75767	834	G	[A]
SRR3104529	80019	834	G	[A]
SRR3104535	82878	834	G	[A]
SRR3104552	83209	834	G	[A]
SRR3104558	80443	834	G	[C]
SRR3104743	75298	834	G	[A]
SRR3104770	81238	834	G	[A]
SRR3104792	77654	834	G	[A]
SRR3104836	79990	834	G	[A]
SRR3104846	80933	834	G	[A]
SRR3104870	71248	834	G	[A]
SRR3105054	77045	834	G	[A]
SRR3105216	86241	834	G	[A]
SRR3104587	75481	832	T	[G]
SRR3105166	77812	832	T	[G]
SRR3104567	78704	831	T	[C]
SRR3105146	83850	830	A	[T]
SRR3105152	88158	830	A	[G]
SRR3105282	85460	830	A	[C]
SRR3104643	81050	828	A	[C]
SRR3104844	76741	828	A	[T]
SRR3104671	78102	825	T	[C]
SRR3105166	77812	825	T	[C]
SRR3104764	80919	824	G	[A]
SRR3104764	80919	822	G	[A]
SRR3104842	80499	822	G	[A]
SRR3104862	82466	822	G	[A]
SRR3104448	93251	820	T	[C]
SRR3104731	77098	82	A	[G]
SRR3104842	80499	82	A	[C]
SRR3104635	81093	819	T	[G]
SRR3104798	76321	817	T	[G]
SRR3104448	93251	816	G	[A]
SRR3104635	81093	816	G	[A]
SRR3104806	76598	816	G	[A]
SRR3104906	83653	816	G	[A]
SRR3105006	74041	816	G	[A]
SRR3105092	78216	816	G	[A]
SRR3105152	88158	816	G	[A]
SRR3104743	75298	814	T	[C]
SRR3104753	85348	814	T	[G]
SRR3105012	76301	814	T	[G]
SRR3105092	78216	814	T	[G]
SRR3104456	87657	813	T	[G]
SRR3104727	80934	813	T	[G]
SRR3104836	79990	813	T	[G]
SRR3105160	81268	813	T	[G]
SRR3104944	88125	812	T	[G]
SRR3104661	70978	811	C	[G]
SRR3104641	75920	810	T	[C]
SRR3105012	76301	810	T	[C]
SRR3105274	74091	810	T	[G]
SRR3104635	81093	807	T	[C]
SRR3104719	87502	807	T	[G]
SRR3104506	72492	806	A	[T]
SRR3104788	77746	806	A	[C]
SRR3104605	88537	805	A	[C]
SRR3104693	84550	805	A	[C]
SRR3104848	74693	805	A	[G]
SRR3104567	78704	802	A	[G]
SRR3104856	84717	802	A	[G]
SRR3104998	71129	802	A	[T]
SRR3105234	76609	802	A	[T]
SRR3104918	81032	801	T	[C]
SRR3105108	71516	801	T	[A]
SRR3105160	81268	801	T	[C]
SRR3104506	72492	799	G	[A]
SRR3104552	83209	799	G	[A]
SRR3104579	75334	799	G	[A]
SRR3104824	84013	799	G	[A]
SRR3105140	83710	799	G	[A]
SRR3104567	78704	798	T	[C]
SRR3104587	75481	798	T	[C]
SRR3104552	83209	796	G	[T]
SRR3104617	77346	796	G	[A]
SRR3104655	81847	796	G	[T]
SRR3104729	81051	796	G	[A]
SRR3104824	84013	796	G	[T]
SRR3104876	78609	796	G	[T]
SRR3104482	83078	793	A	[G]
SRR3104912	81177	793	A	[T]
SRR3105113	74797	793	A	[G]
SRR3104800	75431	792	T	[G]
SRR3104482	83078	791	T	[A]
SRR3104529	80019	791	T	[A]
SRR3104535	82878	791	T	[A]
SRR3104553	83183	791	T	[A]
SRR3104587	75481	791	T	[G]
SRR3104727	80934	791	T	[A]
SRR3104780	71031	791	T	[A]
SRR3104814	85502	791	T	[A]
SRR3104824	84013	791	T	[A]
SRR3104944	88125	791	T	[A]
SRR3105012	76301	791	T	[A]
SRR3105024	78262	791	T	[A]
SRR3105026	80830	791	T	[A]
SRR3105092	78216	791	T	[A]
SRR3105113	74797	791	T	[A]
SRR3105148	84119	791	T	[A]
SRR3105160	81268	791	T	[A]
SRR3104448	93251	789	T	[A]
SRR3104635	81093	789	T	[A]
SRR3105178	85853	788	T	[G]
SRR3104780	71031	784	T	[G]
SRR3104806	76598	784	T	[C]
SRR3105060	78278	783	G	[A]
SRR3105046	78627	781	G	[C]
SRR3104446	84338	780	T	[C]
SRR3104641	75920	78	G	[A]
SRR3105286	71868	776	A	[G]
SRR3105012	76301	771	A	[T]
SRR3104529	80019	770	T	[C]
SRR3104719	87502	770	T	[C]
SRR3104757	85405	770	T	[C]
SRR3105066	85423	770	T	[A]
SRR3105140	83710	770	T	[C]
SRR3105160	81268	770	T	[C]
SRR3104589	81068	77	G	[A]
SRR3104627	79957	77	G	[A]
SRR3104782	69200	766	T	[A]
SRR3104920	81204	766	T	[A]
SRR3105054	77045	766	T	[A]
SRR3104525	79658	765	G	[A]
SRR3104693	84550	765	G	[A]
SRR3104770	81238	765	G	[A]
SRR3104798	76321	765	G	[A]
SRR3105250	85961	765	G	[A]
SRR3104689	82746	764	A	[C]
SRR3105128	84956	764	A	[G]
SRR3105282	85460	764	A	[G]
SRR3104456	87657	762	C	[T]
SRR3104693	84550	762	C	[A]
SRR3104806	76598	762	C	[T]
SRR3104918	81032	762	C	[G]
SRR3104972	71070	762	C	[G]
SRR3104998	71129	762	C	[A]
SRR3104820	83052	76	C	[A]
SRR3105278	73039	76	C	[A]
SRR3104529	80019	759	G	[A]
SRR3104836	79990	754	T	[C]
SRR3104936	74871	754	T	[C]
SRR3104635	81093	753	A	[C]
SRR3104946	87956	753	A	[T]
SRR3105113	74797	753	A	[T]
SRR3105168	88749	753	A	[T]
SRR3104589	81068	750	G	[T]
SRR3104842	80499	750	G	[A]
SRR3104900	80910	750	G	[T]
SRR3105046	78627	750	G	[T]
SRR3104589	81068	75	C	[A]
SRR3104558	80443	748	G	[T]
SRR3104842	80499	748	G	[A]
SRR3104862	82466	748	G	[A]
SRR3104900	80910	748	G	[A]
SRR3105046	78627	748	G	[A]
SRR3104591	86062	746	A	[C]
SRR3104637	78859	746	A	[C]
SRR3104558	80443	745	G	[C]
SRR3104607	88175	743	A	[C]
SRR3104946	87956	743	A	[C]
SRR3104794	77781	742	G	[C]
SRR3104552	83209	741	G	[T]
SRR3105216	86241	738	T	[C]
SRR3104978	73702	735	T	[G]
SRR3104790	77695	732	C	[T]
SRR3105044	80913	732	C	[T]
SRR3104631	80519	729	T	[G]
SRR3104794	77781	726	G	[C]
SRR3104535	82878	724	T	[C]
SRR3104536	82835	724	T	[C]
SRR3104631	80519	724	T	[C]
SRR3104645	80420	724	T	[G]
SRR3104683	84457	724	T	[C]
SRR3105113	74797	724	T	[C]
SRR3105160	81268	724	T	[G]
SRR3104452	75767	720	C	[T]
SRR3104536	82835	720	C	[T]
SRR3104537	82792	720	C	[T]
SRR3104552	83209	720	C	[T]
SRR3105024	78262	720	C	[T]
SRR3105100	85850	720	C	[T]
SRR3105150	84211	719	A	[G]
SRR3104635	81093	717	C	[A]
SRR3104812	87676	717	C	[A]
SRR3104938	74867	717	C	[A]
SRR3104800	75431	712	T	[G]
SRR3104567	78704	710	C	[T]
SRR3104617	77346	709	G	[A]
SRR3105115	74848	709	G	[A]
SRR3105140	83710	709	G	[A]
SRR3104916	78680	708	G	[T]
SRR3105140	83710	707	G	[A]
SRR3104932	74630	706	A	[C]
SRR3104452	75767	705	T	[G]
SRR3104631	80519	702	T	[G]
SRR3105178	85853	702	T	[G]
SRR3104460	83725	700	G	[A]
SRR3104466	77775	700	G	[A]
SRR3104472	70953	700	G	[A]
SRR3104595	86420	700	G	[A]
SRR3104631	80519	700	G	[A]
SRR3104719	87502	700	G	[A]
SRR3104794	77781	700	G	[A]
SRR3104806	76598	700	G	[A]
SRR3104812	87676	700	G	[A]
SRR3104814	85502	700	G	[A]
SRR3104888	81743	700	G	[A]
SRR3104890	78849	700	G	[A]
SRR3104894	80327	700	G	[A]
SRR3105000	74125	700	G	[A]
SRR3105024	78262	700	G	[A]
SRR3105092	78216	700	G	[A]
SRR3105102	70846	700	G	[A]
SRR3105108	71516	700	G	[A]
SRR3105160	81268	700	G	[A]
SRR3105202	86175	700	G	[A]
SRR3104814	85502	699	G	[A]
SRR3105140	83710	699	G	[A]
SRR3105140	83710	697	G	[A]
SRR3104456	87657	696	A	[C]
SRR3104757	85405	696	A	[G]
SRR3104854	83386	696	A	[T]
SRR3105036	85956	696	A	[C]
SRR3105156	80141	696	A	[G]
SRR3104982	71004	693	T	[C]
SRR3105140	83710	692	G	[A]
SRR3104731	77098	69	C	[T]
SRR3104452	75767	684	T	[C]
SRR3104458	118592	684	T	[C]
SRR3104579	75334	683	G	[A]
SRR3105054	77045	682	A	[T]
SRR3104541	68380	681	T	[C]
SRR3104848	74693	679	A	[C]
SRR3105154	79654	679	A	[C]
SRR3104723	87867	678	T	[C]
SRR3104842	80499	678	T	[C]
SRR3105166	77812	676	T	[G]
SRR3104842	80499	675	G	[A]
SRR3104753	85348	672	T	[C]
SRR3105012	76301	669	G	[A]
SRR3105142	83788	669	G	[A]
SRR3104450	70642	667	C	[T]
SRR3104552	83209	667	C	[A]
SRR3104683	84457	667	C	[T]
SRR3104782	69200	667	C	[T]
SRR3104946	87956	667	C	[T]
SRR3105113	74797	667	C	[T]
SRR3105106	81415	666	C	[T]
SRR3105280	85074	663	T	[C]
SRR3104900	80910	662	T	[G]
SRR3104621	77861	657	T	[C]
SRR3104673	77811	657	T	[G]
SRR3104784	71767	657	T	[C]
SRR3104890	78849	655	A	[T]
SRR3104631	80519	654	C	[A]
SRR3104661	70978	654	C	[T]
SRR3104906	83653	651	C	[T]
SRR3104645	80420	646	G	[C]
SRR3104842	80499	646	G	[C]
SRR3104944	88125	646	G	[C]
SRR3105024	78262	646	G	[C]
SRR3104450	70642	645	A	[T]
SRR3104520	74062	645	A	[T]
SRR3105028	73531	645	A	[G]
SRR3104842	80499	639	T	[A]
SRR3104450	70642	636	T	[A]
SRR3104605	88537	636	T	[A]
SRR3104637	78859	636	T	[C]
SRR3104683	84457	636	T	[A]
SRR3104693	84550	636	T	[A]
SRR3104782	69200	636	T	[A]
SRR3104794	77781	636	T	[A]
SRR3104842	80499	636	T	[C]
SRR3104946	87956	636	T	[A]
SRR3105102	70846	636	T	[A]
SRR3105113	74797	636	T	[A]
SRR3104541	68380	634	A	[C]
SRR3104944	88125	634	A	[C]
SRR3104450	70642	633	G	[A]
SRR3104454	83511	633	G	[A]
SRR3104605	88537	633	G	[A]
SRR3104607	88175	633	G	[A]
SRR3104673	77811	633	G	[A]
SRR3104693	84550	633	G	[A]
SRR3104731	77098	633	G	[A]
SRR3104757	85405	633	G	[C]
SRR3104780	71031	633	G	[A]
SRR3104782	69200	633	G	[A]
SRR3104946	87956	633	G	[A]
SRR3105064	84623	633	G	[A]
SRR3105102	70846	633	G	[A]
SRR3105113	74797	633	G	[A]
SRR3105142	83788	633	G	[A]
SRR3104912	81177	632	A	[G]
SRR3105202	86175	631	A	[C]
SRR3104536	82835	630	C	[T]
SRR3104693	84550	630	C	[T]
SRR3104784	71767	630	C	[G]
SRR3104882	75227	630	C	[T]
SRR3105160	81268	630	C	[T]
SRR3105278	73039	630	C	[T]
SRR3105140	83710	629	G	[A]
SRR3104753	85348	627	T	[C]
SRR3104944	88125	627	T	[C]
SRR3104856	84717	624	C	[T]
SRR3105000	74125	624	C	[T]
SRR3105140	83710	623	G	[A]
SRR3104498	79012	621	G	[A]
SRR3105140	83710	621	G	[A]
SRR3104450	70642	619	C	[T]
SRR3104607	88175	619	C	[T]
SRR3104683	84457	619	C	[T]
SRR3104774	71737	619	C	[T]
SRR3104788	77746	619	C	[A]
SRR3104840	80264	619	C	[T]
SRR3104876	78609	619	C	[T]
SRR3105102	70846	619	C	[T]
SRR3105113	74797	619	C	[T]
SRR3105142	83788	619	C	[A]
SRR3104454	83511	616	A	[C]
SRR3104685	71524	616	A	[G]
SRR3104900	80910	616	A	[G]
SRR3104912	81177	616	A	[C]
SRR3104932	74630	616	A	[G]
SRR3105048	83370	616	A	[G]
SRR3104806	76598	615	C	[T]
SRR3104820	83052	615	C	[A]
SRR3105012	76301	609	T	[C]
SRR3104786	78094	606	C	[G]
SRR3105012	76301	603	T	[C]
SRR3105208	80696	601	T	[G]
SRR3104529	80019	600	G	[A]
SRR3104450	70642	598	T	[C]
SRR3104556	83155	598	T	[C]
SRR3104683	84457	598	T	[C]
SRR3104693	84550	598	T	[C]
SRR3104784	71767	598	T	[C]
SRR3105113	74797	598	T	[C]
SRR3104452	75767	596	A	[C]
SRR3104651	85190	596	A	[G]
SRR3104918	81032	594	G	[A]
SRR3104900	80910	593	T	[C]
SRR3104529	80019	592	C	[T]
SRR3104536	82835	592	C	[T]
SRR3104552	83209	592	C	[T]
SRR3104784	71767	592	C	[T]
SRR3104794	77781	592	C	[T]
SRR3104870	71248	592	C	[T]
SRR3105102	70846	592	C	[T]
SRR3104589	81068	590	A	[C]
SRR3104812	87676	589	A	[C]
SRR3104918	81032	589	A	[C]
SRR3105092	78216	589	A	[C]
SRR3105150	84211	589	A	[G]
SRR3105166	77812	589	A	[C]
SRR3104537	82792	588	G	[A]
SRR3104541	68380	588	G	[A]
SRR3104595	86420	588	G	[A]
SRR3104631	80519	588	G	[A]
SRR3105166	77812	588	G	[C]
SRR3104525	79658	587	G	[A]
SRR3104529	80019	587	G	[A]
SRR3104619	88813	587	G	[A]
SRR3104643	81050	587	G	[A]
SRR3104645	80420	587	G	[A]
SRR3104673	77811	587	G	[A]
SRR3104764	80919	587	G	[A]
SRR3104780	71031	587	G	[A]
SRR3104802	79839	587	G	[A]
SRR3104804	70696	587	G	[A]
SRR3105044	80913	587	G	[A]
SRR3105113	74797	587	G	[A]
SRR3105186	76186	587	G	[A]
SRR3105202	86175	587	G	[A]
SRR3105216	86241	587	G	[A]
SRR3104928	77211	586	C	[A]
SRR3105044	80913	586	C	[A]
SRR3105102	70846	586	C	[A]
SRR3105282	85460	586	C	[A]
SRR3104671	78102	585	A	[C]
SRR3104958	75538	582	C	[T]
SRR3104450	70642	581	T	[A]
SRR3104683	84457	581	T	[A]
SRR3104693	84550	581	T	[A]
SRR3104802	79839	581	T	[A]
SRR3105113	74797	581	T	[A]
SRR3104454	83511	577	A	[C]
SRR3104846	80933	577	A	[C]
SRR3105036	85956	577	A	[C]
SRR3104828	73196	574	A	[T]
SRR3104932	74630	574	A	[G]
SRR3105038	85959	574	A	[C]
SRR3104635	81093	573	C	[T]
SRR3104938	74867	573	C	[T]
SRR3105140	83710	570	G	[A]
SRR3105252	83659	570	G	[A]
SRR3105176	85659	569	T	[C]
SRR3104631	80519	567	G	[A]
SRR3105102	70846	566	T	[C]
SRR3104876	78609	565	T	[C]
SRR3104978	73702	565	T	[G]
SRR3105102	70846	565	T	[A]
SRR3104450	70642	562	T	[A]
SRR3104536	82835	562	T	[A]
SRR3104683	84457	562	T	[A]
SRR3104693	84550	562	T	[A]
SRR3104701	85580	562	T	[C]
SRR3105234	76609	558	C	[A]
SRR3104685	71524	556	T	[C]
SRR3104635	81093	555	T	[G]
SRR3104786	78094	555	T	[G]
SRR3104932	74630	555	T	[G]
SRR3105002	86033	555	T	[G]
SRR3104786	78094	554	T	[G]
SRR3104932	74630	554	T	[A]
SRR3104635	81093	552	T	[C]
SRR3105216	86241	552	T	[C]
SRR3105282	85460	551	A	[T]
SRR3104452	75767	55	T	[C]
SRR3104599	87061	55	T	[C]
SRR3104701	85580	55	T	[C]
SRR3105260	83675	55	T	[C]
SRR3104456	87657	546	C	[T]
SRR3104537	82792	546	C	[T]
SRR3104541	68380	546	C	[T]
SRR3104635	81093	546	C	[A]
SRR3104739	74501	546	C	[A]
SRR3104920	81204	546	C	[A]
SRR3104685	71524	545	A	[C]
SRR3104846	80933	545	A	[G]
SRR3104450	70642	544	C	[A]
SRR3104552	83209	544	C	[A]
SRR3104605	88537	544	C	[A, G]
SRR3104870	71248	544	C	[A]
SRR3104904	80764	544	C	[A]
SRR3104912	81177	544	C	[A]
SRR3104918	81032	544	C	[A]
SRR3104920	81204	544	C	[A]
SRR3104558	80443	543	G	[A]
SRR3104631	80519	543	G	[A]
SRR3104788	77746	543	G	[T]
SRR3105252	83659	543	G	[A]
SRR3105272	86971	543	G	[A]
SRR3104452	75767	542	G	[A]
SRR3104468	116959	542	G	[A]
SRR3104558	80443	542	G	[A]
SRR3104661	70978	542	G	[A]
SRR3104723	87867	542	G	[A]
SRR3104852	89429	542	G	[A]
SRR3105250	85961	542	G	[A]
SRR3104553	83183	541	A	[C]
SRR3104693	84550	541	A	[C]
SRR3104998	71129	541	A	[C]
SRR3104651	85190	540	A	[G]
SRR3105128	84956	540	A	[C]
SRR3105132	83191	540	A	[C]
SRR3104553	83183	539	C	[A]
SRR3104553	83183	538	T	[G]
SRR3104617	77346	537	C	[T]
SRR3104661	70978	537	C	[T]
SRR3105140	83710	536	G	[A]
SRR3105184	75405	536	G	[A]
SRR3105290	78359	534	C	[T]
SRR3104617	77346	533	C	[A]
SRR3104551	83319	532	T	[G]
SRR3104552	83209	532	T	[A]
SRR3104870	71248	532	T	[A]
SRR3104450	70642	531	T	[C]
SRR3104458	118592	531	T	[G]
SRR3104460	83725	531	T	[C]
SRR3104462	77748	531	T	[G]
SRR3104537	82792	531	T	[C]
SRR3104552	83209	531	T	[C]
SRR3104553	83183	531	T	[C]
SRR3104567	78704	531	T	[G]
SRR3104589	81068	531	T	[G]
SRR3104591	86062	531	T	[C]
SRR3104607	88175	531	T	[C]
SRR3104611	89581	531	T	[C]
SRR3104677	84279	531	T	[C]
SRR3104683	84457	531	T	[C]
SRR3104685	71524	531	T	[G]
SRR3104693	84550	531	T	[C]
SRR3104753	85348	531	T	[C]
SRR3104755	85485	531	T	[C]
SRR3104770	81238	531	T	[C]
SRR3104780	71031	531	T	[C]
SRR3104794	77781	531	T	[C]
SRR3104802	79839	531	T	[G]
SRR3104804	70696	531	T	[G]
SRR3104826	84502	531	T	[C]
SRR3104842	80499	531	T	[G]
SRR3104856	84717	531	T	[C]
SRR3104862	82466	531	T	[G]
SRR3104956	75660	531	T	[G]
SRR3105038	85959	531	T	[G]
SRR3105060	78278	531	T	[G]
SRR3105152	88158	531	T	[C]
SRR3105160	81268	531	T	[G]
SRR3105186	76186	531	T	[C]
SRR3105200	77134	531	T	[C]
SRR3105216	86241	531	T	[C]
SRR3105252	83659	531	T	[G]
SRR3105278	73039	531	T	[G]
SRR3105286	71868	531	T	[C]
SRR3105288	78334	531	T	[C]
SRR3105292	72625	531	T	[C]
SRR3105294	77399	531	T	[G]
SRR3105296	77450	531	T	[G]
SRR3104553	83183	530	A	[T]
SRR3104786	78094	530	A	[G]
SRR3104906	83653	530	A	[G]
SRR3105054	77045	530	A	[T]
SRR3105128	84956	530	A	[G]
SRR3105158	78854	530	A	[G]
SRR3105234	76609	530	A	[G]
SRR3104526	79968	53	T	[C]
SRR3104595	86420	53	T	[C]
SRR3104685	71524	53	T	[C]
SRR3104814	85502	53	T	[C]
SRR3104842	80499	53	T	[C]
SRR3104882	75227	53	T	[C]
SRR3105172	85814	53	T	[C]
SRR3104450	70642	529	G	[A]
SRR3104536	82835	529	G	[A]
SRR3104743	75298	529	G	[A]
SRR3105140	83710	529	G	[A]
SRR3105216	86241	529	G	[A]
SRR3104635	81093	528	C	[T]
SRR3104916	78680	528	C	[T]
SRR3104454	83511	527	A	[C]
SRR3104617	77346	525	G	[A]
SRR3105140	83710	525	G	[A]
SRR3105252	83659	525	G	[A]
SRR3104998	71129	524	T	[C]
SRR3105012	76301	524	T	[A]
SRR3105272	86971	524	T	[C]
SRR3104643	81050	523	C	[A]
SRR3104906	83653	523	C	[T]
SRR3104655	81847	522	C	[T]
SRR3104852	89429	522	C	[A]
SRR3104880	76608	522	C	[A]
SRR3104932	74630	522	C	[T]
SRR3105272	86971	522	C	[T]
SRR3104526	79968	521	A	[C]
SRR3104605	88537	521	A	[G]
SRR3104695	85172	521	A	[C]
SRR3105064	84623	521	A	[C]
SRR3105178	85853	521	A	[G]
SRR3104450	70642	520	G	[A]
SRR3104535	82878	520	G	[A]
SRR3104536	82835	520	G	[A]
SRR3104597	86696	520	G	[A, C]
SRR3104627	79957	520	G	[A]
SRR3104683	84457	520	G	[A]
SRR3104693	84550	520	G	[A]
SRR3104852	89429	520	G	[A]
SRR3105140	83710	520	G	[A]
SRR3105158	78854	520	G	[C]
SRR3105216	86241	520	G	[A]
SRR3105230	83827	520	G	[C]
SRR3104452	75767	52	C	[T]
SRR3104460	83725	52	C	[T]
SRR3104631	80519	52	C	[T]
SRR3104731	77098	52	C	[T]
SRR3104818	81193	52	C	[T]
SRR3104848	74693	52	C	[T]
SRR3104880	76608	52	C	[T]
SRR3104498	79012	519	A	[C]
SRR3104567	78704	519	A	[G]
SRR3104607	88175	519	A	[G]
SRR3104824	84013	519	A	[G]
SRR3104870	71248	519	A	[G]
SRR3104932	74630	519	A	[G]
SRR3105000	74125	519	A	[C]
SRR3104677	84279	518	A	[C]
SRR3104812	87676	518	A	[C]
SRR3104888	81743	518	A	[G]
SRR3105140	83710	516	G	[A]
SRR3104846	80933	514	A	[C]
SRR3104880	76608	514	A	[G]
SRR3104506	72492	512	C	[A]
SRR3104519	79740	512	C	[A]
SRR3104597	86696	512	C	[A]
SRR3104635	81093	512	C	[T]
SRR3104673	77811	512	C	[A]
SRR3104693	84550	512	C	[A]
SRR3104701	85580	512	C	[T]
SRR3104535	82878	511	A	[G]
SRR3104536	82835	511	A	[G]
SRR3105260	83675	511	A	[C]
SRR3105286	71868	511	A	[T]
SRR3104558	80443	510	G	[A]
SRR3105140	83710	510	G	[A]
SRR3105190	84190	510	G	[A]
SRR3104460	83725	51	A	[C]
SRR3104617	77346	509	G	[A]
SRR3104627	79957	509	G	[A]
SRR3104450	70642	508	G	[C]
SRR3104452	75767	508	G	[A]
SRR3104619	88813	508	G	[T]
SRR3104683	84457	508	G	[C]
SRR3104693	84550	508	G	[C]
SRR3104798	76321	508	G	[C]
SRR3104888	81743	508	G	[A]
SRR3104838	76645	507	C	[A]
SRR3104932	74630	507	C	[A]
SRR3105024	78262	507	C	[A]
SRR3105064	84623	507	C	[T]
SRR3105066	85423	507	C	[T]
SRR3104677	84279	506	A	[G]
SRR3105036	85956	506	A	[G]
SRR3104535	82878	505	C	[T]
SRR3104619	88813	505	C	[T]
SRR3104794	77781	505	C	[T]
SRR3104890	78849	505	C	[A]
SRR3105102	70846	505	C	[T]
SRR3104701	85580	504	G	[A]
SRR3104840	80264	504	G	[C]
SRR3105002	86033	504	G	[A]
SRR3105252	83659	504	G	[A]
SRR3104786	78094	503	A	[C]
SRR3104558	80443	502	C	[A]
SRR3104840	80264	502	C	[A]
SRR3104842	80499	502	C	[A, G]
SRR3104729	81051	501	C	[T]
SRR3104932	74630	501	C	[A]
SRR3105066	85423	501	C	[A]
SRR3104460	83725	500	A	[C]
SRR3104631	80519	500	A	[G]
SRR3104812	87676	500	A	[C]
SRR3104904	80764	50	T	[A]
SRR3104450	70642	499	T	[A]
SRR3104535	82878	499	T	[A]
SRR3104671	78102	499	T	[A]
SRR3104683	84457	499	T	[A]
SRR3104693	84550	499	T	[A]
SRR3104743	75298	499	T	[C]
SRR3104755	85485	499	T	[C]
SRR3104906	83653	499	T	[A]
SRR3104932	74630	499	T	[A]
SRR3105046	78627	499	T	[C]
SRR3105066	85423	499	T	[C]
SRR3105102	70846	499	T	[A]
SRR3105160	81268	499	T	[C]
SRR3105216	86241	499	T	[A, G]
SRR3105070	76222	498	C	[A]
SRR3104695	85172	497	A	[C]
SRR3105054	77045	497	A	[C]
SRR3104536	82835	496	A	[G]
SRR3104838	76645	496	A	[G]
SRR3104848	74693	494	T	[G]
SRR3104506	72492	493	A	[C]
SRR3104552	83209	493	A	[T]
SRR3104764	80919	493	A	[C]
SRR3104870	71248	493	A	[C]
SRR3104978	73702	493	A	[C]
SRR3105278	73039	493	A	[C, G]
SRR3104506	72492	492	C	[A]
SRR3105064	84623	492	C	[A]
SRR3105066	85423	492	C	[A]
SRR3105278	73039	492	C	[A]
SRR3104450	70642	491	A	[T]
SRR3104683	84457	491	A	[T]
SRR3104693	84550	491	A	[T]
SRR3104743	75298	491	A	[T]
SRR3104798	76321	491	A	[T]
SRR3104920	81204	491	A	[T, G]
SRR3104697	85141	49	A	[G, T]
SRR3104894	80327	489	G	[T]
SRR3105140	83710	489	G	[A]
SRR3105252	83659	489	G	[A]
SRR3104852	89429	488	G	[A]
SRR3105160	81268	487	A	[C]
SRR3104456	87657	486	C	[T]
SRR3104462	77748	486	C	[T]
SRR3104506	72492	486	C	[T]
SRR3104685	71524	486	C	[T]
SRR3104701	85580	486	C	[A]
SRR3104743	75298	486	C	[T]
SRR3104920	81204	486	C	[A]
SRR3104922	77331	486	C	[T]
SRR3104944	88125	486	C	[A]
SRR3105178	85853	486	C	[T]
SRR3104792	77654	484	T	[C]
SRR3105066	85423	484	T	[A]
SRR3105184	75405	484	T	[G]
SRR3105216	86241	484	T	[C]
SRR3104450	70642	482	C	[A]
SRR3104683	84457	482	C	[A]
SRR3104693	84550	482	C	[A]
SRR3104784	71767	482	C	[A]
SRR3104906	83653	482	C	[A]
SRR3104936	74871	482	C	[A]
SRR3105120	89821	482	C	[T]
SRR3104450	70642	481	A	[C]
SRR3104452	75767	481	A	[T]
SRR3104458	118592	481	A	[T]
SRR3104611	89581	481	A	[G]
SRR3104729	81051	481	A	[G]
SRR3104770	81238	481	A	[G]
SRR3104918	81032	481	A	[T]
SRR3105000	74125	481	A	[G]
SRR3104558	80443	480	T	[G]
SRR3104637	78859	480	T	[C]
SRR3104667	85321	480	T	[C]
SRR3104683	84457	480	T	[C]
SRR3104729	81051	480	T	[C]
SRR3104753	85348	480	T	[C]
SRR3104846	80933	480	T	[C]
SRR3105070	76222	480	T	[C]
SRR3105140	83710	480	T	[C]
SRR3105216	86241	480	T	[A]
SRR3105250	85961	480	T	[C]
SRR3104525	79658	478	T	[C]
SRR3104605	88537	478	T	[C]
SRR3104888	81743	478	T	[C]
SRR3104635	81093	477	C	[A]
SRR3104842	80499	477	C	[A]
SRR3105102	70846	477	C	[A]
SRR3104814	85502	474	G	[A]
SRR3105026	80830	471	T	[G]
SRR3104456	87657	470	G	[T]
SRR3105252	83659	466	G	[A]
SRR3104888	81743	465	T	[G]
SRR3104862	82466	463	G	[A]
SRR3104882	75227	462	T	[C]
SRR3105026	80830	459	G	[A]
SRR3104456	87657	458	G	[A]
SRR3104456	87657	457	A	[C]
SRR3104579	75334	457	A	[C]
SRR3104587	75481	457	A	[C]
SRR3104627	79957	457	A	[G]
SRR3104635	81093	457	A	[C]
SRR3104727	80934	457	A	[G]
SRR3104757	85405	457	A	[G]
SRR3104854	83386	457	A	[C]
SRR3104880	76608	457	A	[C]
SRR3104944	88125	457	A	[G]
SRR3105000	74125	457	A	[G]
SRR3105024	78262	457	A	[G]
SRR3105038	85959	457	A	[C]
SRR3105132	83191	457	A	[G]
SRR3105158	78854	457	A	[G]
SRR3105162	78621	457	A	[C]
SRR3105186	76186	457	A	[C]
SRR3105278	73039	457	A	[G]
SRR3104494	79415	456	A	[G]
SRR3104552	83209	456	A	[G]
SRR3104918	81032	456	A	[G]
SRR3105064	84623	456	A	[G]
SRR3105092	78216	456	A	[G]
SRR3104934	74661	455	C	[A]
SRR3104450	70642	454	C	[T]
SRR3104611	89581	454	C	[T]
SRR3104784	71767	454	C	[T]
SRR3104794	77781	454	C	[T]
SRR3104918	81032	454	C	[T]
SRR3104920	81204	454	C	[T]
SRR3104982	71004	454	C	[T]
SRR3105024	78262	454	C	[T]
SRR3105252	83659	454	C	[T]
SRR3105288	78334	454	C	[T]
SRR3104788	77746	453	A	[C]
SRR3104792	77654	453	A	[T]
SRR3104862	82466	453	A	[G]
SRR3104894	80327	453	A	[G]
SRR3104932	74630	453	A	[G]
SRR3104936	74871	453	A	[G]
SRR3104938	74867	453	A	[T]
SRR3104535	82878	451	C	[T]
SRR3104757	85405	450	A	[T]
SRR3104920	81204	450	A	[C]
SRR3105252	83659	450	A	[G]
SRR3104912	81177	449	G	[C]
SRR3104591	86062	447	T	[G]
SRR3104928	77211	447	T	[G]
SRR3105100	85850	447	T	[G]
SRR3105154	79654	447	T	[A]
SRR3104494	79415	446	C	[G]
SRR3104535	82878	446	C	[G]
SRR3104645	80420	446	C	[G]
SRR3104770	81238	446	C	[G]
SRR3104780	71031	446	C	[G]
SRR3105066	85423	446	C	[G]
SRR3104482	83078	444	T	[C]
SRR3104567	78704	444	T	[A]
SRR3105140	83710	439	G	[A]
SRR3105252	83659	439	G	[A]
SRR3104498	79012	438	T	[G]
SRR3104552	83209	438	T	[G]
SRR3104687	84632	438	T	[G]
SRR3104719	87502	438	T	[G, A]
SRR3104729	81051	438	T	[A]
SRR3105044	80913	438	T	[G]
SRR3105070	76222	438	T	[G]
SRR3105292	72625	438	T	[G]
SRR3104770	81238	435	T	[C]
SRR3104498	79012	432	T	[G]
SRR3104541	68380	432	T	[C]
SRR3104757	85405	432	T	[C]
SRR3104661	70978	430	C	[G]
SRR3104519	79740	43	G	[A]
SRR3104611	89581	429	T	[C]
SRR3104621	77861	429	T	[C]
SRR3104770	81238	429	T	[C]
SRR3104854	83386	428	A	[G]
SRR3104812	87676	426	T	[A]
SRR3104673	77811	421	A	[C]
SRR3105230	83827	420	T	[C]
SRR3104462	77748	42	G	[A]
SRR3104552	83209	419	C	[G]
SRR3105252	83659	418	G	[A]
SRR3104677	84279	417	T	[G]
SRR3104558	80443	415	G	[A]
SRR3105160	81268	411	T	[G]
SRR3104683	84457	408	T	[G]
SRR3104946	87956	408	T	[G]
SRR3105184	75405	408	T	[A, G]
SRR3104838	76645	405	T	[C]
SRR3104450	70642	400	A	[C]
SRR3104536	82835	400	A	[C]
SRR3104683	84457	400	A	[C]
SRR3104782	69200	400	A	[C]
SRR3104946	87956	400	A	[C]
SRR3105042	78404	400	A	[C]
SRR3104460	83725	40	A	[G]
SRR3104631	80519	40	A	[G]
SRR3104633	76923	40	A	[G]
SRR3104647	81759	40	A	[G]
SRR3104689	82746	40	A	[G]
SRR3104731	77098	40	A	[G]
SRR3104753	85348	40	A	[G]
SRR3104788	77746	40	A	[G]
SRR3104802	79839	40	A	[G]
SRR3105068	71552	40	A	[G]
SRR3105272	86971	40	A	[G]
SRR3105292	72625	40	A	[G]
SRR3104613	77235	396	T	[C]
SRR3105002	86033	396	T	[C]
SRR3104685	71524	395	A	[T]
SRR3104828	73196	395	A	[T]
SRR3104482	83078	393	T	[C]
SRR3104529	80019	393	T	[C]
SRR3104942	88102	393	T	[C]
SRR3105160	81268	391	T	[G]
SRR3104526	79968	390	G	[A]
SRR3104529	80019	390	G	[A]
SRR3104558	80443	390	G	[A]
SRR3104715	76761	390	G	[A]
SRR3104812	87676	390	G	[A]
SRR3104818	81193	390	G	[A]
SRR3104842	80499	390	G	[A]
SRR3105106	81415	390	G	[A]
SRR3105150	84211	390	G	[C]
SRR3104472	70953	387	G	[A]
SRR3104685	71524	387	G	[A]
SRR3104689	82746	387	G	[A]
SRR3104719	87502	387	G	[A]
SRR3104894	80327	387	G	[A]
SRR3105184	75405	387	G	[A]
SRR3104673	77811	384	T	[G]
SRR3104701	85580	384	T	[A]
SRR3104780	71031	384	T	[G]
SRR3104824	84013	384	T	[G]
SRR3105100	85850	384	T	[A]
SRR3105140	83710	384	T	[G]
SRR3105146	83850	384	T	[A]
SRR3105158	78854	384	T	[A]
SRR3104655	81847	381	G	[A]
SRR3104828	73196	381	G	[A]
SRR3105024	78262	381	G	[A]
SRR3104757	85405	379	G	[A]
SRR3105024	78262	379	G	[A]
SRR3104701	85580	376	G	[C]
SRR3105230	83827	376	G	[A]
SRR3104575	70613	375	G	[C]
SRR3104844	76741	375	G	[C]
SRR3104948	75576	375	G	[C]
SRR3105102	70846	375	G	[A]
SRR3105230	83827	375	G	[A]
SRR3105278	73039	375	G	[T]
SRR3104794	77781	373	C	[T]
SRR3104876	78609	373	C	[T]
SRR3105036	85956	371	C	[G]
SRR3104462	77748	37	A	[G]
SRR3104552	83209	367	C	[A]
SRR3104683	84457	367	C	[T]
SRR3104755	85485	363	C	[A]
SRR3104804	70696	363	C	[T]
SRR3105064	84623	363	C	[T]
SRR3104498	79012	361	T	[A]
SRR3104519	79740	361	T	[A]
SRR3104529	80019	361	T	[A]
SRR3104627	79957	361	T	[A]
SRR3104695	85172	361	T	[A]
SRR3104755	85485	361	T	[A]
SRR3104828	73196	361	T	[A]
SRR3104842	80499	361	T	[A]
SRR3104888	81743	361	T	[A]
SRR3104918	81032	361	T	[A]
SRR3105140	83710	361	T	[A]
SRR3105252	83659	360	G	[A]
SRR3104647	81759	36	G	[A]
SRR3104842	80499	36	G	[A]
SRR3104844	76741	36	G	[A]
SRR3105278	73039	36	G	[A]
SRR3104567	78704	359	T	[C]
SRR3104998	71129	358	T	[G]
SRR3104452	75767	357	T	[C]
SRR3104552	83209	357	T	[C]
SRR3104647	81759	357	T	[C]
SRR3104780	71031	357	T	[C]
SRR3104792	77654	357	T	[C]
SRR3104844	76741	357	T	[C]
SRR3104870	71248	357	T	[C]
SRR3104948	75576	357	T	[C]
SRR3105092	78216	357	T	[C]
SRR3104824	84013	355	A	[G]
SRR3104856	84717	355	A	[T]
SRR3104920	81204	355	A	[G]
SRR3104472	70953	352	T	[A]
SRR3105140	83710	352	T	[A]
SRR3105160	81268	352	T	[A]
SRR3104448	93251	351	C	[A]
SRR3104621	77861	351	C	[A]
SRR3105102	70846	351	C	[T]
SRR3105252	83659	348	G	[A]
SRR3104452	75767	346	T	[C]
SRR3104567	78704	346	T	[A]
SRR3104794	77781	346	T	[G]
SRR3104916	78680	346	T	[C]
SRR3104605	88537	345	C	[A, G]
SRR3104683	84457	345	C	[G]
SRR3105186	76186	345	C	[A]
SRR3105216	86241	345	C	[G]
SRR3105290	78359	343	C	[T]
SRR3104854	83386	341	A	[C]
SRR3104529	80019	339	C	[T]
SRR3104619	88813	339	C	[T]
SRR3104705	85740	339	C	[T]
SRR3104729	81051	339	C	[T]
SRR3104751	84785	339	C	[T]
SRR3104780	71031	339	C	[A]
SRR3104788	77746	339	C	[T]
SRR3104820	83052	339	C	[T]
SRR3104938	74867	339	C	[T]
SRR3105026	80830	339	C	[A]
SRR3105186	76186	339	C	[T]
SRR3105278	73039	339	C	[T]
SRR3105202	86175	337	A	[C]
SRR3104466	77775	336	C	[A]
SRR3104647	81759	336	C	[T]
SRR3104798	76321	336	C	[A]
SRR3104820	83052	336	C	[T]
SRR3105024	78262	336	C	[T]
SRR3105234	76609	336	C	[T]
SRR3105290	78359	336	C	[A]
SRR3104647	81759	333	A	[C]
SRR3105102	70846	333	A	[C]
SRR3104802	79839	330	A	[C]
SRR3104920	81204	330	A	[C]
SRR3105216	86241	330	A	[G]
SRR3105092	78216	329	A	[T]
SRR3104890	78849	327	C	[T]
SRR3104633	76923	324	C	[T]
SRR3105216	86241	324	C	[T]
SRR3104589	81068	322	A	[G]
SRR3104456	87657	3210	G	[A]
SRR3105012	76301	3210	G	[C]
SRR3105154	79654	3210	G	[A]
SRR3105216	86241	321	C	[A]
SRR3104460	83725	3208	C	[T]
SRR3104601	87590	3207	G	[A]
SRR3104755	85485	3207	G	[A]
SRR3104900	80910	3207	G	[A]
SRR3105280	85074	3207	G	[A]
SRR3104460	83725	3206	T	[C]
SRR3104731	77098	3206	T	[C]
SRR3104838	76645	3206	T	[G]
SRR3104647	81759	3205	A	[G]
SRR3104689	82746	3205	A	[G]
SRR3104755	85485	3205	A	[G]
SRR3105172	85814	3205	A	[G]
SRR3104757	85405	3202	G	[A]
SRR3105252	83659	32	C	[A]
SRR3104854	83386	3195	T	[C]
SRR3104723	87867	3194	A	[G]
SRR3105278	73039	3192	T	[C]
SRR3105288	78334	3192	T	[C]
SRR3105208	80696	3189	C	[A]
SRR3104601	87590	3188	A	[G]
SRR3105092	78216	3188	A	[T]
SRR3104633	76923	3187	G	[C]
SRR3104856	84717	3187	G	[A]
SRR3104812	87676	3184	A	[T]
SRR3104727	80934	3183	A	[G]
SRR3104645	80420	3181	C	[T]
SRR3104856	84717	3177	A	[G]
SRR3104800	75431	3174	T	[G]
SRR3105160	81268	3172	T	[C]
SRR3104667	85321	3171	C	[A]
SRR3104751	84785	3171	C	[T]
SRR3105024	78262	3171	C	[A]
SRR3104908	83524	3170	T	[G]
SRR3104631	80519	317	T	[C]
SRR3104599	87061	3169	A	[C]
SRR3104810	86557	3169	A	[C]
SRR3104452	75767	3165	T	[G]
SRR3104942	88102	3162	T	[C]
SRR3104790	77695	3159	G	[A]
SRR3104854	83386	3158	A	[C]
SRR3104956	75660	3157	C	[A]
SRR3105286	71868	3157	C	[A]
SRR3104751	84785	3156	A	[G]
SRR3104808	79933	3156	A	[G]
SRR3104934	74661	3156	A	[G]
SRR3104936	74871	3156	A	[G]
SRR3105102	70846	3156	A	[G]
SRR3104920	81204	3155	G	[A]
SRR3105046	78627	3155	G	[C]
SRR3105048	83370	3155	G	[A]
SRR3104482	83078	3154	A	[G]
SRR3104601	87590	3154	A	[T]
SRR3104743	75298	3153	A	[G]
SRR3104751	84785	3153	A	[G]
SRR3104770	81238	3153	A	[G]
SRR3104810	86557	3153	A	[G]
SRR3104856	84717	3153	A	[C]
SRR3104942	88102	3153	A	[C]
SRR3105234	76609	3153	A	[G]
SRR3104888	81743	3152	G	[T]
SRR3104506	72492	3151	G	[C]
SRR3104552	83209	3151	G	[A]
SRR3104673	77811	3151	G	[C]
SRR3105000	74125	3151	G	[T]
SRR3104677	84279	315	A	[C]
SRR3104452	75767	3149	C	[T]
SRR3104639	80905	3149	C	[T]
SRR3104956	75660	3149	C	[A]
SRR3104462	77748	3146	A	[C]
SRR3104529	80019	3146	A	[G]
SRR3104755	85485	3146	A	[G]
SRR3105208	80696	3146	A	[G]
SRR3104591	86062	3145	C	[A]
SRR3105208	80696	3145	C	[A]
SRR3105234	76609	3145	C	[A]
SRR3104705	85740	3140	A	[T]
SRR3104794	77781	3140	A	[C]
SRR3104856	84717	3140	A	[T]
SRR3105012	76301	3140	A	[C]
SRR3105050	83332	3135	C	[T]
SRR3105172	85814	3135	C	[T]
SRR3104635	81093	3133	T	[A]
SRR3104794	77781	3133	T	[A]
SRR3104806	76598	3133	T	[A]
SRR3105102	70846	3133	T	[A]
SRR3105012	76301	3132	C	[A]
SRR3105154	79654	3132	C	[A]
SRR3104498	79012	3131	C	[T]
SRR3104617	77346	313	G	[A]
SRR3105252	83659	313	G	[A]
SRR3104904	80764	3129	T	[C]
SRR3104806	76598	3128	C	[A]
SRR3105042	78404	3127	C	[A]
SRR3104701	85580	3126	T	[C]
SRR3104786	78094	3124	C	[T]
SRR3104743	75298	3123	T	[A]
SRR3104808	79933	3123	T	[G]
SRR3105064	84623	3123	T	[G]
SRR3105066	85423	3123	T	[G]
SRR3104536	82835	3120	A	[G]
SRR3104576	70152	3120	A	[C]
SRR3104755	85485	3120	A	[C]
SRR3104794	77781	3120	A	[G]
SRR3104831	76349	3120	A	[G]
SRR3104846	80933	3120	A	[T]
SRR3104906	83653	3120	A	[G]
SRR3105102	70846	3120	A	[G, T]
SRR3105146	83850	3120	A	[G]
SRR3104535	82878	312	C	[T]
SRR3104552	83209	312	C	[T]
SRR3104579	75334	312	C	[T]
SRR3104812	87676	312	C	[T]
SRR3104870	71248	312	C	[T]
SRR3105048	83370	312	C	[T]
SRR3104936	74871	3118	G	[A]
SRR3105152	88158	3118	G	[A]
SRR3105278	73039	3118	G	[A]
SRR3104846	80933	3117	A	[G]
SRR3104452	75767	3116	T	[C]
SRR3104482	83078	3116	T	[C]
SRR3104529	80019	3116	T	[C]
SRR3104536	82835	3116	T	[C]
SRR3104601	87590	3116	T	[C]
SRR3104627	79957	3116	T	[C]
SRR3104723	87867	3116	T	[C]
SRR3104743	75298	3116	T	[C]
SRR3104790	77695	3116	T	[C]
SRR3104800	75431	3116	T	[C]
SRR3104870	71248	3116	T	[C]
SRR3104906	83653	3116	T	[C]
SRR3104621	77861	3115	G	[A]
SRR3105260	83675	3112	C	[T]
SRR3104452	75767	3109	G	[A]
SRR3104844	76741	3109	G	[A]
SRR3104529	80019	3108	A	[C]
SRR3104764	80919	3108	A	[T]
SRR3104802	79839	3108	A	[G]
SRR3104846	80933	3108	A	[T]
SRR3104723	87867	3106	A	[C]
SRR3104918	81032	3106	A	[G]
SRR3105276	76282	3106	A	[C]
SRR3104836	79990	3104	C	[A]
SRR3104452	75767	3103	A	[G]
SRR3104846	80933	3103	A	[G]
SRR3105276	76282	3103	A	[T]
SRR3104452	75767	3102	G	[A]
SRR3104529	80019	3102	G	[A]
SRR3104846	80933	3102	G	[C]
SRR3104918	81032	3102	G	[A]
SRR3105142	83788	3102	G	[A]
SRR3104452	75767	3101	T	[C]
SRR3104536	82835	3101	T	[C]
SRR3104753	85348	3101	T	[C]
SRR3104780	71031	3100	T	[C]
SRR3104794	77781	3100	T	[C]
SRR3104452	75767	31	C	[T]
SRR3104460	83725	31	C	[T]
SRR3104848	74693	31	C	[T]
SRR3104529	80019	3099	A	[G]
SRR3104808	79933	3099	A	[G]
SRR3105140	83710	3099	A	[G]
SRR3104462	77748	3098	C	[T]
SRR3104526	79968	3098	C	[T]
SRR3104621	77861	3098	C	[G, T]
SRR3104627	79957	3098	C	[T]
SRR3104687	84632	3098	C	[T]
SRR3104790	77695	3098	C	[T]
SRR3104802	79839	3098	C	[T]
SRR3104870	71248	3098	C	[T]
SRR3104904	80764	3098	C	[T]
SRR3105200	77134	3098	C	[T, A]
SRR3105280	85074	3098	C	[T]
SRR3105292	72625	3098	C	[T]
SRR3105276	76282	3097	A	[G]
SRR3104655	81847	3095	G	[A]
SRR3104607	88175	3093	G	[A]
SRR3104956	75660	3093	G	[A]
SRR3104643	81050	3092	A	[C]
SRR3104862	82466	3092	A	[G]
SRR3104942	88102	3092	A	[C]
SRR3104731	77098	309	A	[C]
SRR3104890	78849	309	A	[C]
SRR3104954	75559	309	A	[C]
SRR3104705	85740	3089	C	[T]
SRR3104794	77781	3088	G	[A]
SRR3104862	82466	3088	G	[A]
SRR3104452	75767	3087	G	[A]
SRR3104818	81193	3087	G	[A]
SRR3104862	82466	3087	G	[A]
SRR3105234	76609	3087	G	[T]
SRR3105272	86971	3087	G	[T]
SRR3104786	78094	3086	A	[C]
SRR3104552	83209	3084	T	[G]
SRR3104954	75559	3084	T	[G]
SRR3104567	78704	3081	C	[A]
SRR3104906	83653	3081	C	[T]
SRR3105142	83788	3080	G	[A]
SRR3105186	76186	3080	G	[A]
SRR3104647	81759	308	A	[C]
SRR3104838	76645	308	A	[G]
SRR3104804	70696	3079	A	[G]
SRR3104536	82835	3078	G	[A]
SRR3104842	80499	3078	G	[A]
SRR3105176	85659	3078	G	[A]
SRR3104460	83725	3077	G	[A]
SRR3104780	71031	3077	G	[C]
SRR3105224	81593	3077	G	[T]
SRR3104519	79740	3075	G	[C]
SRR3105272	86971	3070	T	[G]
SRR3104529	80019	3069	T	[A]
SRR3104846	80933	3069	T	[G]
SRR3104890	78849	3069	T	[C]
SRR3104828	73196	3067	C	[A]
SRR3104685	71524	3066	T	[A]
SRR3104743	75298	3066	T	[C]
SRR3104846	80933	3066	T	[A]
SRR3105272	86971	3066	T	[C]
SRR3105160	81268	3065	G	[A]
SRR3104552	83209	3064	G	[A]
SRR3104591	86062	3064	G	[A]
SRR3104697	85141	3064	G	[A]
SRR3104831	76349	3064	G	[A]
SRR3104846	80933	3064	G	[A]
SRR3105140	83710	3064	G	[A]
SRR3104537	82792	3063	C	[A]
SRR3104585	75575	3063	C	[A]
SRR3104834	76570	3063	C	[A]
SRR3104846	80933	3063	C	[G]
SRR3104876	78609	3063	C	[A]
SRR3105000	74125	3063	C	[T]
SRR3105036	85956	3063	C	[T]
SRR3105102	70846	3061	G	[A]
SRR3105158	78854	3061	G	[A]
SRR3104846	80933	3060	C	[T]
SRR3104452	75767	3057	A	[C]
SRR3104536	82835	3057	A	[T]
SRR3104552	83209	3057	A	[C]
SRR3104774	71737	3057	A	[G]
SRR3104834	76570	3057	A	[T]
SRR3104846	80933	3057	A	[C]
SRR3104882	75227	3057	A	[T]
SRR3105102	70846	3056	C	[T]
SRR3105280	85074	3055	C	[T]
SRR3104846	80933	3054	A	[T]
SRR3104552	83209	3051	C	[T]
SRR3104938	74867	3051	C	[T]
SRR3104647	81759	3047	T	[C]
SRR3104731	77098	3047	T	[C]
SRR3104536	82835	3046	T	[G]
SRR3104745	76237	3046	T	[G]
SRR3104764	80919	3046	T	[G]
SRR3104790	77695	3046	T	[G]
SRR3104928	77211	3046	T	[C]
SRR3105142	83788	3046	T	[C]
SRR3105152	88158	3046	T	[G]
SRR3105186	76186	3046	T	[C]
SRR3105234	76609	3046	T	[C]
SRR3104661	70978	3042	A	[T]
SRR3104854	83386	3042	A	[T]
SRR3105026	80830	3042	A	[G]
SRR3105050	83332	3042	A	[G]
SRR3104770	81238	3041	C	[T]
SRR3104846	80933	3041	C	[T]
SRR3104798	76321	304	C	[T]
SRR3104579	75334	3039	G	[A]
SRR3104591	86062	3039	G	[T]
SRR3104882	75227	3039	G	[A]
SRR3105142	83788	3039	G	[A]
SRR3105280	85074	3039	G	[A]
SRR3104575	70613	3037	G	[A]
SRR3104576	70152	3037	G	[A]
SRR3104468	116959	3036	C	[A]
SRR3104719	87502	3036	C	[T]
SRR3104743	75298	3036	C	[T]
SRR3104794	77781	3036	C	[T]
SRR3104920	81204	3036	C	[T]
SRR3104922	77331	3036	C	[T]
SRR3104904	80764	3035	T	[G]
SRR3104456	87657	3034	T	[G]
SRR3104842	80499	3033	A	[T]
SRR3104908	83524	3033	A	[G]
SRR3104928	77211	3033	A	[G]
SRR3105066	85423	3030	A	[T]
SRR3105084	75777	3030	A	[G]
SRR3104526	79968	3029	G	[A]
SRR3104776	71184	3028	G	[A]
SRR3105166	77812	3028	G	[T]
SRR3105224	81593	3028	G	[A]
SRR3104870	71248	3027	G	[A]
SRR3105166	77812	3027	G	[A]
SRR3104541	68380	3026	C	[T]
SRR3104591	86062	3026	C	[T]
SRR3104780	71031	3026	C	[T]
SRR3104794	77781	3026	C	[T]
SRR3104820	83052	3026	C	[T]
SRR3104831	76349	3026	C	[T]
SRR3104846	80933	3026	C	[T]
SRR3105100	85850	3026	C	[T]
SRR3105276	76282	3026	C	[T]
SRR3104456	87657	3025	G	[A]
SRR3104780	71031	3023	G	[A]
SRR3105076	84500	3023	G	[C]
SRR3105228	85160	3023	G	[C]
SRR3104820	83052	3021	A	[G]
SRR3104846	80933	3021	A	[G]
SRR3105272	86971	3021	A	[G]
SRR3104498	79012	3017	A	[C]
SRR3104820	83052	3016	C	[A]
SRR3104846	80933	3016	C	[A]
SRR3104828	73196	3015	T	[C]
SRR3104840	80264	3015	T	[C]
SRR3104850	75332	3015	T	[C]
SRR3104900	80910	3014	A	[C]
SRR3104948	75576	3014	A	[C]
SRR3105152	88158	3014	A	[C, T]
SRR3104751	84785	3013	A	[C]
SRR3104755	85485	3012	A	[C]
SRR3104820	83052	3012	A	[C]
SRR3104836	79990	3012	A	[C]
SRR3104846	80933	3012	A	[C]
SRR3104928	77211	3012	A	[C]
SRR3104954	75559	3012	A	[C]
SRR3105092	78216	3012	A	[C]
SRR3105190	84190	3012	A	[C]
SRR3105282	85460	3012	A	[C]
SRR3104456	87657	3011	C	[A]
SRR3104552	83209	3009	G	[A]
SRR3104794	77781	3009	G	[A]
SRR3104820	83052	3009	G	[C]
SRR3104831	76349	3009	G	[A]
SRR3104846	80933	3009	G	[C]
SRR3105162	78621	3009	G	[A]
SRR3104537	82792	3008	A	[G]
SRR3104552	83209	3008	A	[C]
SRR3104954	75559	3008	A	[G]
SRR3105102	70846	3008	A	[G]
SRR3104526	79968	3007	G	[A]
SRR3104661	70978	3007	G	[A]
SRR3104856	84717	3007	G	[C]
SRR3104912	81177	3007	G	[C]
SRR3105228	85160	3007	G	[C]
SRR3104529	80019	3006	A	[G]
SRR3104820	83052	3006	A	[G]
SRR3104846	80933	3006	A	[G]
SRR3104906	83653	3006	A	[G]
SRR3104908	83524	3006	A	[G]
SRR3105048	83370	3006	A	[G]
SRR3104576	70152	3000	C	[A]
SRR3104635	81093	3000	C	[A]
SRR3104770	81238	3000	C	[A]
SRR3104794	77781	3000	C	[A]
SRR3104850	75332	3000	C	[T]
SRR3104938	74867	3000	C	[T]
SRR3105038	85959	3000	C	[G, A]
SRR3105214	81144	3000	C	[T]
SRR3104553	83183	300	C	[G]
SRR3104820	83052	300	C	[T, G]
SRR3104936	74871	300	C	[T]
SRR3105216	86241	300	C	[T]
SRR3105224	81593	300	C	[G]
SRR3104934	74661	2999	A	[C]
SRR3105102	70846	2999	A	[G]
SRR3105146	83850	2999	A	[G]
SRR3104820	83052	2998	C	[A]
SRR3104846	80933	2998	C	[A]
SRR3104862	82466	2998	C	[T]
SRR3105102	70846	2998	C	[T]
SRR3104820	83052	2997	T	[C]
SRR3104846	80933	2997	T	[C]
SRR3104498	79012	2996	A	[G]
SRR3104635	81093	2996	A	[G]
SRR3105146	83850	2996	A	[G]
SRR3104846	80933	2994	G	[A]
SRR3104567	78704	2993	A	[G]
SRR3104575	70613	2993	A	[G]
SRR3104576	70152	2993	A	[G]
SRR3105050	83332	2993	A	[C]
SRR3104519	79740	2992	A	[C]
SRR3104731	77098	299	C	[A]
SRR3104820	83052	2989	A	[C]
SRR3104846	80933	2989	A	[C]
SRR3104780	71031	2988	C	[A]
SRR3104820	83052	2988	C	[G]
SRR3104846	80933	2988	C	[G]
SRR3104701	85580	2985	C	[T]
SRR3104870	71248	2985	C	[T]
SRR3105152	88158	2985	C	[T]
SRR3105228	85160	2985	C	[T]
SRR3105260	83675	2984	A	[T]
SRR3104579	75334	2983	A	[G]
SRR3104780	71031	2982	C	[A]
SRR3104846	80933	2980	T	[C]
SRR3104536	82835	2979	C	[T]
SRR3104890	78849	2979	C	[T]
SRR3105202	86175	2977	G	[A]
SRR3104916	78680	2976	G	[C]
SRR3105038	85959	2976	G	[A]
SRR3104822	71172	2973	T	[A]
SRR3104631	80519	2972	A	[C]
SRR3105162	78621	2972	A	[C]
SRR3104764	80919	2971	G	[A]
SRR3104454	83511	2970	A	[G]
SRR3104862	82466	2970	A	[C]
SRR3104780	71031	297	G	[A]
SRR3104856	84717	297	G	[C]
SRR3105190	84190	297	G	[T]
SRR3105146	83850	2969	C	[T]
SRR3105146	83850	2968	C	[T]
SRR3104820	83052	2964	C	[A]
SRR3104846	80933	2964	C	[A]
SRR3104633	76923	2962	A	[C]
SRR3104701	85580	2962	A	[C]
SRR3104820	83052	2962	A	[G]
SRR3104846	80933	2962	A	[G]
SRR3105026	80830	2962	A	[G]
SRR3104701	85580	2961	A	[C]
SRR3105012	76301	2961	A	[G]
SRR3105274	74091	2961	A	[G]
SRR3105190	84190	2960	C	[T]
SRR3104822	71172	2959	T	[C]
SRR3104918	81032	2959	T	[A]
SRR3104552	83209	2958	C	[T]
SRR3104842	80499	2958	C	[T]
SRR3104601	87590	2957	A	[C]
SRR3104655	81847	2957	A	[C]
SRR3105158	78854	2956	A	[T]
SRR3104812	87676	2955	C	[A]
SRR3105050	83332	2954	C	[T]
SRR3104462	77748	2951	G	[C]
SRR3104536	82835	2951	G	[A]
SRR3104812	87676	2951	G	[C]
SRR3104846	80933	2951	G	[A]
SRR3104854	83386	2951	G	[C]
SRR3104916	78680	2951	G	[C]
SRR3105174	72945	2951	G	[T]
SRR3104536	82835	2950	G	[A]
SRR3104567	78704	2950	G	[A]
SRR3104755	85485	2950	G	[A]
SRR3104820	83052	2950	G	[A]
SRR3104846	80933	2950	G	[A]
SRR3105190	84190	2950	G	[A]
SRR3105274	74091	2950	G	[A]
SRR3105276	76282	2950	G	[A]
SRR3104828	73196	2949	C	[G]
SRR3104607	88175	2948	T	[G]
SRR3104918	81032	2948	T	[G]
SRR3105068	71552	2948	T	[C]
SRR3105050	83332	2947	T	[G]
SRR3104482	83078	2946	G	[A]
SRR3104589	81068	2946	G	[A]
SRR3104591	86062	2946	G	[A]
SRR3104788	77746	2946	G	[A]
SRR3104828	73196	2946	G	[A]
SRR3104840	80264	2946	G	[A]
SRR3104848	74693	2946	G	[T]
SRR3104882	75227	2946	G	[T]
SRR3105176	85659	2946	G	[T]
SRR3105224	81593	2946	G	[A]
SRR3105228	85160	2946	G	[A]
SRR3105282	85460	2946	G	[A]
SRR3104818	81193	2945	C	[T]
SRR3104452	75767	2943	T	[A]
SRR3104458	118592	2943	T	[A]
SRR3104529	80019	2943	T	[G]
SRR3104575	70613	2943	T	[G]
SRR3104576	70152	2943	T	[G]
SRR3104719	87502	2943	T	[A]
SRR3104828	73196	2943	T	[G]
SRR3104840	80264	2943	T	[G]
SRR3104850	75332	2943	T	[G]
SRR3104882	75227	2943	T	[G]
SRR3104920	81204	2943	T	[C]
SRR3104982	71004	2943	T	[G]
SRR3105026	80830	2943	T	[G]
SRR3105066	85423	2943	T	[G]
SRR3105158	78854	2943	T	[G]
SRR3105176	85659	2943	T	[G]
SRR3104856	84717	2942	C	[T]
SRR3104551	83319	294	C	[A]
SRR3104552	83209	294	C	[A]
SRR3104613	77235	294	C	[A]
SRR3104633	76923	294	C	[A]
SRR3104647	81759	294	C	[A]
SRR3104695	85172	294	C	[A]
SRR3104701	85580	294	C	[G]
SRR3104786	78094	294	C	[T]
SRR3104936	74871	294	C	[T]
SRR3105000	74125	294	C	[A]
SRR3105050	83332	294	C	[A]
SRR3105092	78216	294	C	[A]
SRR3105216	86241	294	C	[T]
SRR3105282	85460	294	C	[A]
SRR3104689	82746	2939	A	[T]
SRR3105106	81415	2936	T	[C]
SRR3104601	87590	2933	A	[C]
SRR3104820	83052	2931	C	[T]
SRR3104846	80933	2931	C	[T]
SRR3105286	71868	2930	A	[G]
SRR3104567	78704	293	A	[G]
SRR3104635	81093	293	A	[G]
SRR3104681	82659	293	A	[G]
SRR3104719	87502	293	A	[G]
SRR3104743	75298	293	A	[G]
SRR3104751	84785	293	A	[G]
SRR3104840	80264	293	A	[G]
SRR3104922	77331	293	A	[G]
SRR3104928	77211	293	A	[G]
SRR3104936	74871	293	A	[G]
SRR3105066	85423	293	A	[G]
SRR3105102	70846	293	A	[G]
SRR3105216	86241	293	A	[G]
SRR3105272	86971	293	A	[G]
SRR3105282	85460	293	A	[G]
SRR3104846	80933	2928	T	[C]
SRR3104667	85321	2927	A	[C]
SRR3104806	76598	2927	A	[G]
SRR3105174	72945	2926	G	[A]
SRR3104727	80934	2925	C	[G]
SRR3104780	71031	2925	C	[G]
SRR3104820	83052	2922	T	[C]
SRR3104846	80933	2922	T	[C]
SRR3104954	75559	2922	T	[A]
SRR3104982	71004	2922	T	[C]
SRR3104607	88175	2920	T	[C]
SRR3105162	78621	2920	T	[C]
SRR3105282	85460	2920	T	[C]
SRR3104452	75767	292	C	[T]
SRR3104552	83209	292	C	[A]
SRR3104607	88175	2917	T	[A]
SRR3105050	83332	2917	T	[G]
SRR3104637	78859	2916	A	[C]
SRR3105148	84119	2912	T	[G]
SRR3104456	87657	2910	T	[C]
SRR3104551	83319	2910	T	[G]
SRR3104567	78704	2910	T	[G]
SRR3104597	86696	2910	T	[C]
SRR3104641	75920	2910	T	[G]
SRR3104757	85405	2910	T	[G]
SRR3104846	80933	2910	T	[C]
SRR3104468	116959	291	C	[T]
SRR3104948	75576	291	C	[T]
SRR3105152	88158	291	C	[T]
SRR3104482	83078	2907	T	[C]
SRR3105068	71552	2906	A	[C]
SRR3104631	80519	2904	C	[A]
SRR3104944	88125	2904	C	[A]
SRR3105278	73039	2904	C	[A]
SRR3104633	76923	2902	C	[A]
SRR3104450	70642	2901	T	[C]
SRR3104551	83319	2901	T	[A]
SRR3104715	76761	2901	T	[G]
SRR3104822	71172	2901	T	[C]
SRR3104846	80933	2901	T	[C]
SRR3104920	81204	2901	T	[G]
SRR3104938	74867	2901	T	[A]
SRR3105152	88158	2901	T	[G]
SRR3105282	85460	2901	T	[G]
SRR3105158	78854	2900	T	[A]
SRR3104633	76923	290	C	[A]
SRR3104460	83725	29	C	[G]
SRR3104633	76923	29	C	[G]
SRR3104647	81759	29	C	[G]
SRR3104689	82746	29	C	[G]
SRR3104753	85348	29	C	[G]
SRR3104802	79839	29	C	[G]
SRR3105272	86971	29	C	[G]
SRR3104552	83209	2898	T	[G]
SRR3104575	70613	2898	T	[G]
SRR3104814	85502	2898	T	[C]
SRR3104822	71172	2898	T	[G]
SRR3104876	78609	2898	T	[G]
SRR3104920	81204	2898	T	[A]
SRR3105000	74125	2898	T	[A, C]
SRR3105176	85659	2898	T	[G]
SRR3105190	84190	2898	T	[G]
SRR3105292	72625	2898	T	[C]
SRR3104619	88813	2896	T	[G]
SRR3104446	84338	2895	T	[G]
SRR3104552	83209	2895	T	[C]
SRR3104693	84550	2895	T	[A]
SRR3104743	75298	2895	T	[G]
SRR3104938	74867	2895	T	[G]
SRR3105160	81268	2895	T	[G]
SRR3104786	78094	2893	C	[A]
SRR3104786	78094	2892	T	[G]
SRR3105286	71868	2890	A	[G]
SRR3104482	83078	289	A	[T]
SRR3105066	85423	289	A	[T]
SRR3104525	79658	2889	A	[G]
SRR3104526	79968	2889	A	[G]
SRR3104552	83209	2889	A	[G]
SRR3104607	88175	2889	A	[G]
SRR3104693	84550	2889	A	[G]
SRR3104751	84785	2889	A	[G]
SRR3104888	81743	2889	A	[G, T]
SRR3105066	85423	2889	A	[G]
SRR3105102	70846	2889	A	[G]
SRR3104854	83386	2886	G	[T]
SRR3105140	83710	2885	G	[A]
SRR3104448	93251	2884	G	[C]
SRR3105092	78216	2882	T	[C]
SRR3104944	88125	288	C	[T]
SRR3104956	75660	288	C	[T]
SRR3105064	84623	288	C	[T]
SRR3105066	85423	288	C	[T]
SRR3105190	84190	288	C	[T]
SRR3105250	85961	288	C	[T]
SRR3105038	85959	2879	G	[A]
SRR3104836	79990	2876	A	[G]
SRR3104888	81743	2876	A	[G]
SRR3104450	70642	2875	C	[A]
SRR3104567	78704	2875	C	[A]
SRR3104687	84632	2875	C	[A]
SRR3104689	82746	2875	C	[A]
SRR3104695	85172	2875	C	[T]
SRR3104743	75298	2875	C	[A]
SRR3104842	80499	2875	C	[A]
SRR3104928	77211	2875	C	[A]
SRR3104944	88125	2875	C	[T]
SRR3104954	75559	2875	C	[A]
SRR3105012	76301	2875	C	[A]
SRR3105066	85423	2875	C	[A]
SRR3105068	71552	2875	C	[A]
SRR3105102	70846	2875	C	[A]
SRR3105202	86175	2875	C	[A]
SRR3105216	86241	2875	C	[A]
SRR3105296	77450	2875	C	[A]
SRR3104446	84338	2874	A	[T]
SRR3104482	83078	2874	A	[G]
SRR3105158	78854	2873	G	[A]
SRR3105146	83850	2872	C	[T]
SRR3104753	85348	2871	T	[C]
SRR3104552	83209	287	G	[A]
SRR3104613	77235	287	G	[A]
SRR3104683	84457	287	G	[A]
SRR3104731	77098	287	G	[C]
SRR3104810	86557	287	G	[A]
SRR3105172	85814	287	G	[A]
SRR3105216	86241	287	G	[A]
SRR3105252	83659	287	G	[A]
SRR3104755	85485	2868	A	[C]
SRR3104786	78094	2868	A	[C]
SRR3105048	83370	2868	A	[C]
SRR3105146	83850	2868	A	[C]
SRR3104794	77781	2867	A	[C]
SRR3104862	82466	2867	A	[C]
SRR3105102	70846	2867	A	[C]
SRR3104558	80443	2865	C	[A]
SRR3104619	88813	2865	C	[A]
SRR3104695	85172	2863	T	[A]
SRR3104551	83319	2862	T	[C]
SRR3104647	81759	2862	T	[G]
SRR3104695	85172	2862	T	[G]
SRR3104908	83524	2862	T	[G]
SRR3104452	75767	2861	C	[A]
SRR3104458	118592	2861	C	[A]
SRR3104607	88175	2861	C	[A]
SRR3104452	75767	2858	G	[A]
SRR3104454	83511	2858	G	[C]
SRR3104458	118592	2858	G	[A]
SRR3104770	81238	2858	G	[C]
SRR3104938	74867	2858	G	[C]
SRR3105150	84211	2858	G	[C]
SRR3105172	85814	2858	G	[C]
SRR3105234	76609	2858	G	[A]
SRR3104452	75767	2857	T	[C]
SRR3104458	118592	2857	T	[C]
SRR3104551	83319	2857	T	[C]
SRR3104719	87502	2857	T	[C]
SRR3104751	84785	2857	T	[C]
SRR3104770	81238	2857	T	[C]
SRR3104938	74867	2857	T	[C]
SRR3105234	76609	2857	T	[C]
SRR3105158	78854	2855	G	[T]
SRR3104956	75660	2854	G	[C]
SRR3105146	83850	2852	G	[A]
SRR3105252	83659	2852	G	[A]
SRR3104882	75227	2851	G	[A]
SRR3104794	77781	2850	G	[A]
SRR3104936	74871	2850	G	[A]
SRR3104938	74867	2850	G	[A]
SRR3105038	85959	2850	G	[A]
[truncated: 3,375 more rows]
