# Supplementary material for: Studies on the correlation between mutation and integration of HBV in hepatocellular carcinoma
Source: Biosci Rep. 2020 Aug 21;40(8):BSR20201988. doi: 10.1042/BSR20201988 (PMC7442973; doi:10.1042/BSR20201988)
Supplement: Supplementary Tables S1-S5 [file BSR-2020-1988_supp.zip › BSR-2020-1988_suppST3.xlsx]

## Sheet: Sheet1
Position of HBV mutation	Total sample number	Sample number among the integration samples	Sample ratio among the integration samples	Sample number among the no-integration samples	Sample ratio among the no-integration samples
1479	48	42	0.128049	6	0.0612245
1574	20	15	0.0457317	5	0.0510204
1386	38	34	0.103659	4	0.0408163
1613	31	27	0.0823171	4	0.0408163
1915	58	55	0.167683	3	0.0306122
2943	16	13	0.0396341	3	0.0306122
3116	12	9	0.027439	3	0.0306122
1978	12	9	0.027439	3	0.0306122
3120	9	6	0.0182927	3	0.0306122
3046	9	6	0.0182927	3	0.0306122
2950	8	5	0.0152439	3	0.0306122
1591	6	3	0.00914634	3	0.0306122
2401	5	2	0.00609756	3	0.0306122
209	57	55	0.167683	2	0.0204082
531	42	40	0.121951	2	0.0204082
1499	30	28	0.0853659	2	0.0204082
2444	23	21	0.0640244	2	0.0204082
2357	22	20	0.0609756	2	0.0204082
1206	19	17	0.0518293	2	0.0204082
1332	19	17	0.0518293	2	0.0204082
2189	17	15	0.0457317	2	0.0204082
2288	16	14	0.0426829	2	0.0204082
2304	13	11	0.0335366	2	0.0204082
2159	13	11	0.0335366	2	0.0204082
2456	12	10	0.0304878	2	0.0204082
520	12	10	0.0304878	2	0.0204082
2289	10	8	0.0243902	2	0.0204082
2303	10	8	0.0243902	2	0.0204082
2898	10	8	0.0243902	2	0.0204082
3026	9	7	0.0213415	2	0.0204082
2363	8	6	0.0182927	2	0.0204082
2504	8	6	0.0182927	2	0.0204082
1636	7	5	0.0152439	2	0.0204082
546	6	4	0.0121951	2	0.0204082
1482	6	4	0.0121951	2	0.0204082
1425	6	4	0.0121951	2	0.0204082
720	6	4	0.0121951	2	0.0204082
2684	6	4	0.0121951	2	0.0204082
2339	6	4	0.0121951	2	0.0204082
375	6	4	0.0121951	2	0.0204082
588	5	3	0.00914634	2	0.0204082
2993	4	2	0.00609756	2	0.0204082
2063	4	2	0.00609756	2	0.0204082
1568	4	2	0.00609756	2	0.0204082
1410	4	2	0.00609756	2	0.0204082
2120	3	1	0.00304878	2	0.0204082
3037	2	0	0	2	0.0204082
2376	2	0	0	2	0.0204082
1535	2	0	0	2	0.0204082
1323	31	30	0.0914634	1	0.0102041
1913	27	26	0.0792683	1	0.0102041
2699	21	20	0.0609756	1	0.0102041
700	20	19	0.0579268	1	0.0102041
2012	19	18	0.054878	1	0.0102041
1674	19	18	0.054878	1	0.0102041
293	15	14	0.0426829	1	0.0102041
587	15	14	0.0426829	1	0.0102041
499	14	13	0.0396341	1	0.0102041
2489	13	12	0.0365854	1	0.0102041
1653	13	12	0.0365854	1	0.0102041
2088	12	11	0.0335366	1	0.0102041
2946	12	11	0.0335366	1	0.0102041
2290	12	11	0.0335366	1	0.0102041
1976	12	11	0.0335366	1	0.0102041
3098	12	11	0.0335366	1	0.0102041
915	12	11	0.0335366	1	0.0102041
2003	11	10	0.0304878	1	0.0102041
162	11	10	0.0304878	1	0.0102041
2134	11	10	0.0304878	1	0.0102041
2429	11	10	0.0304878	1	0.0102041
2438	10	9	0.027439	1	0.0102041
619	10	9	0.027439	1	0.0102041
1320	10	9	0.027439	1	0.0102041
1485	10	9	0.027439	1	0.0102041
454	10	9	0.027439	1	0.0102041
1938	10	9	0.027439	1	0.0102041
1383	9	8	0.0243902	1	0.0102041
109	9	8	0.0243902	1	0.0102041
2901	9	8	0.0243902	1	0.0102041
3012	9	8	0.0243902	1	0.0102041
390	9	8	0.0243902	1	0.0102041
1544	9	8	0.0243902	1	0.0102041
2687	9	8	0.0243902	1	0.0102041
1497	8	7	0.0213415	1	0.0102041
1515	8	7	0.0213415	1	0.0102041
912	8	7	0.0213415	1	0.0102041
3000	8	7	0.0213415	1	0.0102041
2146	8	7	0.0213415	1	0.0102041
1984	8	7	0.0213415	1	0.0102041
1846	8	7	0.0213415	1	0.0102041
1173	8	7	0.0213415	1	0.0102041
481	8	7	0.0213415	1	0.0102041
1473	8	7	0.0213415	1	0.0102041
592	7	6	0.0182927	1	0.0102041
2293	7	6	0.0182927	1	0.0102041
816	7	6	0.0182927	1	0.0102041
1500	7	6	0.0182927	1	0.0102041
2951	7	6	0.0182927	1	0.0102041
530	7	6	0.0182927	1	0.0102041
1041	7	6	0.0182927	1	0.0102041
1329	7	6	0.0182927	1	0.0102041
1464	7	6	0.0182927	1	0.0102041
482	7	6	0.0182927	1	0.0102041
3057	7	6	0.0182927	1	0.0102041
724	7	6	0.0182927	1	0.0102041
3063	7	6	0.0182927	1	0.0102041
288	6	5	0.0152439	1	0.0102041
2005	6	5	0.0152439	1	0.0102041
493	6	5	0.0152439	1	0.0102041
387	6	5	0.0152439	1	0.0102041
1353	6	5	0.0152439	1	0.0102041
105	6	5	0.0152439	1	0.0102041
2296	6	5	0.0152439	1	0.0102041
1137	6	5	0.0152439	1	0.0102041
3006	6	5	0.0152439	1	0.0102041
446	6	5	0.0152439	1	0.0102041
630	6	5	0.0152439	1	0.0102041
1319	6	5	0.0152439	1	0.0102041
400	6	5	0.0152439	1	0.0102041
696	5	4	0.0121951	1	0.0102041
2450	5	4	0.0121951	1	0.0102041
2757	5	4	0.0121951	1	0.0102041
2708	5	4	0.0121951	1	0.0102041
2738	5	4	0.0121951	1	0.0102041
1676	5	4	0.0121951	1	0.0102041
1981	5	4	0.0121951	1	0.0102041
2443	5	4	0.0121951	1	0.0102041
456	5	4	0.0121951	1	0.0102041
529	5	4	0.0121951	1	0.0102041
562	5	4	0.0121951	1	0.0102041
1083	5	4	0.0121951	1	0.0102041
1050	5	4	0.0121951	1	0.0102041
504	4	3	0.00914634	1	0.0102041
1933	4	3	0.00914634	1	0.0102041
2251	4	3	0.00914634	1	0.0102041
2502	4	3	0.00914634	1	0.0102041
2425	4	3	0.00914634	1	0.0102041
2505	4	3	0.00914634	1	0.0102041
2131	4	3	0.00914634	1	0.0102041
3008	4	3	0.00914634	1	0.0102041
1341	4	3	0.00914634	1	0.0102041
2017	4	3	0.00914634	1	0.0102041
1205	4	3	0.00914634	1	0.0102041
2759	4	3	0.00914634	1	0.0102041
3108	4	3	0.00914634	1	0.0102041
1155	4	3	0.00914634	1	0.0102041
195	4	3	0.00914634	1	0.0102041
2621	4	3	0.00914634	1	0.0102041
2810	4	3	0.00914634	1	0.0102041
511	4	3	0.00914634	1	0.0102041
502	3	2	0.00609756	1	0.0102041
2798	3	2	0.00609756	1	0.0102041
3015	3	2	0.00609756	1	0.0102041
432	3	2	0.00609756	1	0.0102041
2619	3	2	0.00609756	1	0.0102041
2172	3	2	0.00609756	1	0.0102041
154	3	2	0.00609756	1	0.0102041
273	3	2	0.00609756	1	0.0102041
1324	3	2	0.00609756	1	0.0102041
1062	3	2	0.00609756	1	0.0102041
3103	3	2	0.00609756	1	0.0102041
3106	3	2	0.00609756	1	0.0102041
2501	3	2	0.00609756	1	0.0102041
114	3	2	0.00609756	1	0.0102041
510	3	2	0.00609756	1	0.0102041
352	3	2	0.00609756	1	0.0102041
2167	3	2	0.00609756	1	0.0102041
297	3	2	0.00609756	1	0.0102041
3101	3	2	0.00609756	1	0.0102041
429	3	2	0.00609756	1	0.0102041
1638	3	2	0.00609756	1	0.0102041
2678	3	2	0.00609756	1	0.0102041
822	3	2	0.00609756	1	0.0102041
933	3	2	0.00609756	1	0.0102041
1237	3	2	0.00609756	1	0.0102041
1470	3	2	0.00609756	1	0.0102041
3078	3	2	0.00609756	1	0.0102041
2813	2	1	0.00304878	1	0.0102041
634	2	1	0.00304878	1	0.0102041
3081	2	1	0.00304878	1	0.0102041
1480	2	1	0.00304878	1	0.0102041
1637	2	1	0.00304878	1	0.0102041
1862	2	1	0.00304878	1	0.0102041
166	2	1	0.00304878	1	0.0102041
523	2	1	0.00304878	1	0.0102041
732	2	1	0.00304878	1	0.0102041
2979	2	1	0.00304878	1	0.0102041
108	2	1	0.00304878	1	0.0102041
146	2	1	0.00304878	1	0.0102041
2675	2	1	0.00304878	1	0.0102041
886	2	1	0.00304878	1	0.0102041
2108	2	1	0.00304878	1	0.0102041
1328	2	1	0.00304878	1	0.0102041
148	2	1	0.00304878	1	0.0102041
2623	2	1	0.00304878	1	0.0102041
1937	2	1	0.00304878	1	0.0102041
1939	2	1	0.00304878	1	0.0102041
2029	2	1	0.00304878	1	0.0102041
2089	2	1	0.00304878	1	0.0102041
376	2	1	0.00304878	1	0.0102041
2447	2	1	0.00304878	1	0.0102041
2849	2	1	0.00304878	1	0.0102041
496	2	1	0.00304878	1	0.0102041
1354	2	1	0.00304878	1	0.0102041
177	2	1	0.00304878	1	0.0102041
2287	2	1	0.00304878	1	0.0102041
2843	2	1	0.00304878	1	0.0102041
1590	1	0	0	1	0.0102041
3097	1	0	0	1	0.0102041
1842	1	0	0	1	0.0102041
2323	1	0	0	1	0.0102041
2960	1	0	0	1	0.0102041
681	1	0	0	1	0.0102041
1081	1	0	0	1	0.0102041
1184	1	0	0	1	0.0102041
1213	1	0	0	1	0.0102041
2358	1	0	0	1	0.0102041
651	1	0	0	1	0.0102041
2033	1	0	0	1	0.0102041
1605	1	0	0	1	0.0102041
420	1	0	0	1	0.0102041
1560	1	0	0	1	0.0102041
3159	1	0	0	1	0.0102041
1551	1	0	0	1	0.0102041
2190	1	0	0	1	0.0102041
824	1	0	0	1	0.0102041
2485	1	0	0	1	0.0102041
2782	1	0	0	1	0.0102041
2971	1	0	0	1	0.0102041
118	1	0	0	1	0.0102041
135	1	0	0	1	0.0102041
1105	1	0	0	1	0.0102041
1106	1	0	0	1	0.0102041
1120	1	0	0	1	0.0102041
1477	1	0	0	1	0.0102041
1762	27	27	0.0823171	0	0
1461	26	26	0.0792683	0	0
2201	25	25	0.0762195	0	0
1764	25	25	0.0762195	0	0
2078	23	23	0.070122	0	0
285	23	23	0.070122	0	0
861	19	19	0.0579268	0	0
457	18	18	0.054878	0	0
1896	17	17	0.0518293	0	0
791	17	17	0.0518293	0	0
2875	17	17	0.0518293	0	0
1317	15	15	0.0457317	0	0
1727	15	15	0.0457317	0	0
633	15	15	0.0457317	0	0
294	14	14	0.0426829	0	0
1979	14	14	0.0426829	0	0
1167	13	13	0.0396341	0	0
834	13	13	0.0396341	0	0
2185	12	12	0.0365854	0	0
1221	12	12	0.0365854	0	0
40	12	12	0.0365854	0	0
339	12	12	0.0365854	0	0
841	12	12	0.0365854	0	0
1374	11	11	0.0335366	0	0
361	11	11	0.0335366	0	0
1230	11	11	0.0335366	0	0
1347	11	11	0.0335366	0	0
929	11	11	0.0335366	0	0
987	11	11	0.0335366	0	0
216	11	11	0.0335366	0	0
636	11	11	0.0335366	0	0
480	11	11	0.0335366	0	0
2525	11	11	0.0335366	0	0
486	10	10	0.0304878	0	0
1753	10	10	0.0304878	0	0
2044	10	10	0.0304878	0	0
1306	9	9	0.027439	0	0
894	9	9	0.027439	0	0
357	9	9	0.027439	0	0
2540	9	9	0.027439	0	0
2559	9	9	0.027439	0	0
2889	9	9	0.027439	0	0
1218	9	9	0.027439	0	0
1284	9	9	0.027439	0	0
918	9	9	0.027439	0	0
939	9	9	0.027439	0	0
1961	9	9	0.027439	0	0
1512	9	9	0.027439	0	0
438	8	8	0.0243902	0	0
2574	8	8	0.0243902	0	0
384	8	8	0.0243902	0	0
1719	8	8	0.0243902	0	0
544	8	8	0.0243902	0	0
1229	8	8	0.0243902	0	0
2721	8	8	0.0243902	0	0
2857	8	8	0.0243902	0	0
1990	8	8	0.0243902	0	0
1573	8	8	0.0243902	0	0
2590	8	8	0.0243902	0	0
287	8	8	0.0243902	0	0
2858	8	8	0.0243902	0	0
951	8	8	0.0243902	0	0
993	8	8	0.0243902	0	0
213	8	8	0.0243902	0	0
2910	7	7	0.0213415	0	0
519	7	7	0.0213415	0	0
2328	7	7	0.0213415	0	0
843	7	7	0.0213415	0	0
2603	7	7	0.0213415	0	0
895	7	7	0.0213415	0	0
1914	7	7	0.0213415	0	0
1005	7	7	0.0213415	0	0
2153	7	7	0.0213415	0	0
2215	7	7	0.0213415	0	0
542	7	7	0.0213415	0	0
512	7	7	0.0213415	0	0
453	7	7	0.0213415	0	0
1287	7	7	0.0213415	0	0
52	7	7	0.0213415	0	0
2037	7	7	0.0213415	0	0
1491	7	7	0.0213415	0	0
2547	7	7	0.0213415	0	0
2178	7	7	0.0213415	0	0
508	7	7	0.0213415	0	0
1077	7	7	0.0213415	0	0
3153	7	7	0.0213415	0	0
29	7	7	0.0213415	0	0
336	7	7	0.0213415	0	0
2441	7	7	0.0213415	0	0
53	7	7	0.0213415	0	0
762	6	6	0.0182927	0	0
1314	6	6	0.0182927	0	0
1318	6	6	0.0182927	0	0
2549	6	6	0.0182927	0	0
796	6	6	0.0182927	0	0
312	6	6	0.0182927	0	0
770	6	6	0.0182927	0	0
1763	6	6	0.0182927	0	0
3036	6	6	0.0182927	0	0
2170	6	6	0.0182927	0	0
2681	6	6	0.0182927	0	0
852	6	6	0.0182927	0	0
1008	6	6	0.0182927	0	0
2630	6	6	0.0182927	0	0
279	6	6	0.0182927	0	0
876	6	6	0.0182927	0	0
2245	6	6	0.0182927	0	0
3009	6	6	0.0182927	0	0
262	6	6	0.0182927	0	0
616	6	6	0.0182927	0	0
3064	6	6	0.0182927	0	0
1368	6	6	0.0182927	0	0
1488	6	6	0.0182927	0	0
667	6	6	0.0182927	0	0
2449	6	6	0.0182927	0	0
2895	6	6	0.0182927	0	0
1135	6	6	0.0182927	0	0
2291	6	6	0.0182927	0	0
2439	6	6	0.0182927	0	0
934	6	6	0.0182927	0	0
491	6	6	0.0182927	0	0
2095	6	6	0.0182927	0	0
2047	6	6	0.0182927	0	0
2149	6	6	0.0182927	0	0
1569	6	6	0.0182927	0	0
598	6	6	0.0182927	0	0
2831	5	5	0.0152439	0	0
300	5	5	0.0152439	0	0
2627	5	5	0.0152439	0	0
1936	5	5	0.0152439	0	0
2736	5	5	0.0152439	0	0
799	5	5	0.0152439	0	0
2011	5	5	0.0152439	0	0
1296	5	5	0.0152439	0	0
1078	5	5	0.0152439	0	0
1612	5	5	0.0152439	0	0
1679	5	5	0.0152439	0	0
2564	5	5	0.0152439	0	0
2594	5	5	0.0152439	0	0
3156	5	5	0.0152439	0	0
220	5	5	0.0152439	0	0
1356	5	5	0.0152439	0	0
99	5	5	0.0152439	0	0
2659	5	5	0.0152439	0	0
522	5	5	0.0152439	0	0
132	5	5	0.0152439	0	0
176	5	5	0.0152439	0	0
1975	5	5	0.0152439	0	0
589	5	5	0.0152439	0	0
930	5	5	0.0152439	0	0
963	5	5	0.0152439	0	0
3007	5	5	0.0152439	0	0
505	5	5	0.0152439	0	0
888	5	5	0.0152439	0	0
3039	5	5	0.0152439	0	0
183	5	5	0.0152439	0	0
1350	5	5	0.0152439	0	0
1502	5	5	0.0152439	0	0
2420	5	5	0.0152439	0	0
936	5	5	0.0152439	0	0
2246	5	5	0.0152439	0	0
2465	5	5	0.0152439	0	0
543	5	5	0.0152439	0	0
748	5	5	0.0152439	0	0
2452	5	5	0.0152439	0	0
2397	5	5	0.0152439	0	0
1053	5	5	0.0152439	0	0
849	5	5	0.0152439	0	0
2774	5	5	0.0152439	0	0
2962	5	5	0.0152439	0	0
3102	5	5	0.0152439	0	0
2074	5	5	0.0152439	0	0
521	5	5	0.0152439	0	0
2191	5	5	0.0152439	0	0
3087	5	5	0.0152439	0	0
2098	5	5	0.0152439	0	0
765	5	5	0.0152439	0	0
1703	5	5	0.0152439	0	0
507	5	5	0.0152439	0	0
1752	5	5	0.0152439	0	0
581	5	5	0.0152439	0	0
1991	5	5	0.0152439	0	0
855	5	5	0.0152439	0	0
813	4	4	0.0121951	0	0
992	4	4	0.0121951	0	0
2177	4	4	0.0121951	0	0
1026	4	4	0.0121951	0	0
1032	4	4	0.0121951	0	0
1165	4	4	0.0121951	0	0
2064	4	4	0.0121951	0	0
1980	4	4	0.0121951	0	0
2445	4	4	0.0121951	0	0
646	4	4	0.0121951	0	0
2324	4	4	0.0121951	0	0
2636	4	4	0.0121951	0	0
2075	4	4	0.0121951	0	0
282	4	4	0.0121951	0	0
346	4	4	0.0121951	0	0
802	4	4	0.0121951	0	0
984	4	4	0.0121951	0	0
2633	4	4	0.0121951	0	0
1630	4	4	0.0121951	0	0
2985	4	4	0.0121951	0	0
152	4	4	0.0121951	0	0
182	4	4	0.0121951	0	0
272	4	4	0.0121951	0	0
3146	4	4	0.0121951	0	0
2653	4	4	0.0121951	0	0
3123	4	4	0.0121951	0	0
1307	4	4	0.0121951	0	0
2618	4	4	0.0121951	0	0
180	4	4	0.0121951	0	0
586	4	4	0.0121951	0	0
1074	4	4	0.0121951	0	0
1593	4	4	0.0121951	0	0
2026	4	4	0.0121951	0	0
2577	4	4	0.0121951	0	0
3133	4	4	0.0121951	0	0
2333	4	4	0.0121951	0	0
2790	4	4	0.0121951	0	0
555	4	4	0.0121951	0	0
1023	4	4	0.0121951	0	0
2239	4	4	0.0121951	0	0
2523	4	4	0.0121951	0	0
2868	4	4	0.0121951	0	0
167	4	4	0.0121951	0	0
2137	4	4	0.0121951	0	0
484	4	4	0.0121951	0	0
1171	4	4	0.0121951	0	0
1359	4	4	0.0121951	0	0
2850	4	4	0.0121951	0	0
3140	4	4	0.0121951	0	0
2335	4	4	0.0121951	0	0
447	4	4	0.0121951	0	0
2352	4	4	0.0121951	0	0
1484	4	4	0.0121951	0	0
1508	4	4	0.0121951	0	0
2426	4	4	0.0121951	0	0
1899	4	4	0.0121951	0	0
2059	4	4	0.0121951	0	0
261	4	4	0.0121951	0	0
1565	4	4	0.0121951	0	0
1969	4	4	0.0121951	0	0
2741	4	4	0.0121951	0	0
2828	4	4	0.0121951	0	0
3151	4	4	0.0121951	0	0
1126	4	4	0.0121951	0	0
2468	4	4	0.0121951	0	0
753	4	4	0.0121951	0	0
2327	4	4	0.0121951	0	0
2764	4	4	0.0121951	0	0
997	4	4	0.0121951	0	0
2717	4	4	0.0121951	0	0
36	4	4	0.0121951	0	0
492	4	4	0.0121951	0	0
2662	4	4	0.0121951	0	0
814	4	4	0.0121951	0	0
2712	4	4	0.0121951	0	0
3066	4	4	0.0121951	0	0
1614	4	4	0.0121951	0	0
853	4	4	0.0121951	0	0
2922	4	4	0.0121951	0	0
2998	4	4	0.0121951	0	0
873	4	4	0.0121951	0	0
2212	4	4	0.0121951	0	0
2862	4	4	0.0121951	0	0
1270	4	4	0.0121951	0	0
2196	4	4	0.0121951	0	0
2275	4	4	0.0121951	0	0
994	4	4	0.0121951	0	0
2354	4	4	0.0121951	0	0
750	4	4	0.0121951	0	0
909	4	4	0.0121951	0	0
942	4	4	0.0121951	0	0
3207	4	4	0.0121951	0	0
2486	4	4	0.0121951	0	0
3042	4	4	0.0121951	0	0
2198	4	4	0.0121951	0	0
949	4	4	0.0121951	0	0
100	4	4	0.0121951	0	0
1219	4	4	0.0121951	0	0
55	4	4	0.0121951	0	0
242	4	4	0.0121951	0	0
3205	4	4	0.0121951	0	0
1635	4	4	0.0121951	0	0
2233	4	4	0.0121951	0	0
345	4	4	0.0121951	0	0
3210	3	3	0.00914634	0	0
2071	3	3	0.00914634	0	0
917	3	3	0.00914634	0	0
1263	3	3	0.00914634	0	0
2996	3	3	0.00914634	0	0
2349	3	3	0.00914634	0	0
1293	3	3	0.00914634	0	0
3028	3	3	0.00914634	0	0
3077	3	3	0.00914634	0	0
1799	3	3	0.00914634	0	0
276	3	3	0.00914634	0	0
2722	3	3	0.00914634	0	0
2904	3	3	0.00914634	0	0
355	3	3	0.00914634	0	0
2043	3	3	0.00914634	0	0
255	3	3	0.00914634	0	0
952	3	3	0.00914634	0	0
1194	3	3	0.00914634	0	0
1228	3	3	0.00914634	0	0
1516	3	3	0.00914634	0	0
2771	3	3	0.00914634	0	0
532	3	3	0.00914634	0	0
867	3	3	0.00914634	0	0
1458	3	3	0.00914634	0	0
1498	3	3	0.00914634	0	0
2582	3	3	0.00914634	0	0
201	3	3	0.00914634	0	0
1837	3	3	0.00914634	0	0
3145	3	3	0.00914634	0	0
3099	3	3	0.00914634	0	0
1983	3	3	0.00914634	0	0
764	3	3	0.00914634	0	0
830	3	3	0.00914634	0	0
2162	3	3	0.00914634	0	0
2393	3	3	0.00914634	0	0
2920	3	3	0.00914634	0	0
801	3	3	0.00914634	0	0
1234	3	3	0.00914634	0	0
1741	3	3	0.00914634	0	0
2645	3	3	0.00914634	0	0
2861	3	3	0.00914634	0	0
2948	3	3	0.00914634	0	0
964	3	3	0.00914634	0	0
2188	3	3	0.00914634	0	0
2711	3	3	0.00914634	0	0
2183	3	3	0.00914634	0	0
645	3	3	0.00914634	0	0
1652	3	3	0.00914634	0	0
2080	3	3	0.00914634	0	0
252	3	3	0.00914634	0	0
1344	3	3	0.00914634	0	0
1365	3	3	0.00914634	0	0
1407	3	3	0.00914634	0	0
1726	3	3	0.00914634	0	0
500	3	3	0.00914634	0	0
518	3	3	0.00914634	0	0
717	3	3	0.00914634	0	0
2161	3	3	0.00914634	0	0
2242	3	3	0.00914634	0	0
2661	3	3	0.00914634	0	0
3092	3	3	0.00914634	0	0
3023	3	3	0.00914634	0	0
882	3	3	0.00914634	0	0
1467	3	3	0.00914634	0	0
2573	3	3	0.00914634	0	0
2629	3	3	0.00914634	0	0
2867	3	3	0.00914634	0	0
309	3	3	0.00914634	0	0
3206	3	3	0.00914634	0	0
3155	3	3	0.00914634	0	0
2128	3	3	0.00914634	0	0
2351	3	3	0.00914634	0	0
2353	3	3	0.00914634	0	0
3069	3	3	0.00914634	0	0
577	3	3	0.00914634	0	0
793	3	3	0.00914634	0	0
2783	3	3	0.00914634	0	0
1725	3	3	0.00914634	0	0
1248	3	3	0.00914634	0	0
2249	3	3	0.00914634	0	0
85	3	3	0.00914634	0	0
243	3	3	0.00914634	0	0
477	3	3	0.00914634	0	0
1909	3	3	0.00914634	0	0
2096	3	3	0.00914634	0	0
181	3	3	0.00914634	0	0
151	3	3	0.00914634	0	0
1734	3	3	0.00914634	0	0
565	3	3	0.00914634	0	0
87	3	3	0.00914634	0	0
478	3	3	0.00914634	0	0
976	3	3	0.00914634	0	0
363	3	3	0.00914634	0	0
990	3	3	0.00914634	0	0
1138	3	3	0.00914634	0	0
1371	3	3	0.00914634	0	0
2561	3	3	0.00914634	0	0
3118	3	3	0.00914634	0	0
3033	3	3	0.00914634	0	0
842	3	3	0.00914634	0	0
846	3	3	0.00914634	0	0
967	3	3	0.00914634	0	0
969	3	3	0.00914634	0	0
1290	3	3	0.00914634	0	0
2792	3	3	0.00914634	0	0
381	3	3	0.00914634	0	0
1301	3	3	0.00914634	0	0
2151	3	3	0.00914634	0	0
2576	3	3	0.00914634	0	0
2775	3	3	0.00914634	0	0
2789	3	3	0.00914634	0	0
2988	3	3	0.00914634	0	0
3021	3	3	0.00914634	0	0
541	3	3	0.00914634	0	0
540	3	3	0.00914634	0	0
524	3	3	0.00914634	0	0
1068	3	3	0.00914634	0	0
156	3	3	0.00914634	0	0
657	3	3	0.00914634	0	0
844	3	3	0.00914634	0	0
2583	3	3	0.00914634	0	0
2013	3	3	0.00914634	0	0
1131	3	3	0.00914634	0	0
1276	3	3	0.00914634	0	0
2733	3	3	0.00914634	0	0
2522	3	3	0.00914634	0	0
574	3	3	0.00914634	0	0
2160	3	3	0.00914634	0	0
351	3	3	0.00914634	0	0
968	3	3	0.00914634	0	0
810	3	3	0.00914634	0	0
2136	3	3	0.00914634	0	0
1622	3	3	0.00914634	0	0
928	3	3	0.00914634	0	0
525	3	3	0.00914634	0	0
709	3	3	0.00914634	0	0
1728	3	3	0.00914634	0	0
2537	3	3	0.00914634	0	0
2372	3	3	0.00914634	0	0
927	3	3	0.00914634	0	0
2348	3	3	0.00914634	0	0
2378	3	3	0.00914634	0	0
330	3	3	0.00914634	0	0
2155	3	3	0.00914634	0	0
123	3	3	0.00914634	0	0
450	3	3	0.00914634	0	0
489	3	3	0.00914634	0	0
1443	3	3	0.00914634	0	0
2660	3	3	0.00914634	0	0
2961	3	3	0.00914634	0	0
1742	3	3	0.00914634	0	0
1808	3	3	0.00914634	0	0
2052	3	3	0.00914634	0	0
2832	3	3	0.00914634	0	0
3149	3	3	0.00914634	0	0
1974	3	3	0.00914634	0	0
2511	3	3	0.00914634	0	0
408	3	3	0.00914634	0	0
393	3	3	0.00914634	0	0
766	3	3	0.00914634	0	0
291	3	3	0.00914634	0	0
3014	3	3	0.00914634	0	0
225	3	3	0.00914634	0	0
31	3	3	0.00914634	0	0
2999	3	3	0.00914634	0	0
2218	3	3	0.00914634	0	0
1755	3	3	0.00914634	0	0
1773	3	3	0.00914634	0	0
3171	3	3	0.00914634	0	0
805	3	3	0.00914634	0	0
501	3	3	0.00914634	0	0
931	3	3	0.00914634	0	0
159	3	3	0.00914634	0	0
1085	2	2	0.00609756	0	0
1326	2	2	0.00609756	0	0
1521	2	2	0.00609756	0	0
2222	2	2	0.00609756	0	0
621	2	2	0.00609756	0	0
1128	2	2	0.00609756	0	0
2519	2	2	0.00609756	0	0
2558	2	2	0.00609756	0	0
1800	2	2	0.00609756	0	0
627	2	2	0.00609756	0	0
2479	2	2	0.00609756	0	0
1076	2	2	0.00609756	0	0
444	2	2	0.00609756	0	0
798	2	2	0.00609756	0	0
922	2	2	0.00609756	0	0
2442	2	2	0.00609756	0	0
2747	2	2	0.00609756	0	0
1092	2	2	0.00609756	0	0
2567	2	2	0.00609756	0	0
2612	2	2	0.00609756	0	0
3027	2	2	0.00609756	0	0
1840	2	2	0.00609756	0	0
2432	2	2	0.00609756	0	0
2173	2	2	0.00609756	0	0
144	2	2	0.00609756	0	0
807	2	2	0.00609756	0	0
2079	2	2	0.00609756	0	0
2477	2	2	0.00609756	0	0
2628	2	2	0.00609756	0	0
236	2	2	0.00609756	0	0
244	2	2	0.00609756	0	0
872	2	2	0.00609756	0	0
1713	2	2	0.00609756	0	0
1893	2	2	0.00609756	0	0
2295	2	2	0.00609756	0	0
2377	2	2	0.00609756	0	0
2507	2	2	0.00609756	0	0
2604	2	2	0.00609756	0	0
743	2	2	0.00609756	0	0
2917	2	2	0.00609756	0	0
3093	2	2	0.00609756	0	0
615	2	2	0.00609756	0	0
784	2	2	0.00609756	0	0
1720	2	2	0.00609756	0	0
1810	2	2	0.00609756	0	0
2050	2	2	0.00609756	0	0
2524	2	2	0.00609756	0	0
2927	2	2	0.00609756	0	0
528	2	2	0.00609756	0	0
2210	2	2	0.00609756	0	0
2325	2	2	0.00609756	0	0
2784	2	2	0.00609756	0	0
2976	2	2	0.00609756	0	0
223	2	2	0.00609756	0	0
554	2	2	0.00609756	0	0
1080	2	2	0.00609756	0	0
1543	2	2	0.00609756	0	0
1765	2	2	0.00609756	0	0
2555	2	2	0.00609756	0	0
2668	2	2	0.00609756	0	0
147	2	2	0.00609756	0	0
1736	2	2	0.00609756	0	0
1780	2	2	0.00609756	0	0
2552	2	2	0.00609756	0	0
1123	2	2	0.00609756	0	0
2048	2	2	0.00609756	0	0
2213	2	2	0.00609756	0	0
828	2	2	0.00609756	0	0
1754	2	2	0.00609756	0	0
373	2	2	0.00609756	0	0
957	2	2	0.00609756	0	0
1413	2	2	0.00609756	0	0
2002	2	2	0.00609756	0	0
2690	2	2	0.00609756	0	0
3088	2	2	0.00609756	0	0
3100	2	2	0.00609756	0	0
82	2	2	0.00609756	0	0
102	2	2	0.00609756	0	0
1243	2	2	0.00609756	0	0
2298	2	2	0.00609756	0	0
2424	2	2	0.00609756	0	0
3047	2	2	0.00609756	0	0
1124	2	2	0.00609756	0	0
1572	2	2	0.00609756	0	0
1575	2	2	0.00609756	0	0
2345	2	2	0.00609756	0	0
2651	2	2	0.00609756	0	0
746	2	2	0.00609756	0	0
1962	2	2	0.00609756	0	0
1963	2	2	0.00609756	0	0
161	2	2	0.00609756	0	0
1382	2	2	0.00609756	0	0
1861	2	2	0.00609756	0	0
1996	2	2	0.00609756	0	0
2103	2	2	0.00609756	0	0
1474	2	2	0.00609756	0	0
2970	2	2	0.00609756	0	0
2520	2	2	0.00609756	0	0
2587	2	2	0.00609756	0	0
945	2	2	0.00609756	0	0
1357	2	2	0.00609756	0	0
2925	2	2	0.00609756	0	0
77	2	2	0.00609756	0	0
509	2	2	0.00609756	0	0
1125	2	2	0.00609756	0	0
2236	2	2	0.00609756	0	0
246	2	2	0.00609756	0	0
292	2	2	0.00609756	0	0
367	2	2	0.00609756	0	0
2209	2	2	0.00609756	0	0
2692	2	2	0.00609756	0	0
2958	2	2	0.00609756	0	0
3051	2	2	0.00609756	0	0
3084	2	2	0.00609756	0	0
1139	2	2	0.00609756	0	0
1658	2	2	0.00609756	0	0
552	2	2	0.00609756	0	0
573	2	2	0.00609756	0	0
789	2	2	0.00609756	0	0
1272	2	2	0.00609756	0	0
2211	2	2	0.00609756	0	0
2625	2	2	0.00609756	0	0
2734	2	2	0.00609756	0	0
684	2	2	0.00609756	0	0
1708	2	2	0.00609756	0	0
506	2	2	0.00609756	0	0
133	2	2	0.00609756	0	0
1029	2	2	0.00609756	0	0
1737	2	2	0.00609756	0	0
2027	2	2	0.00609756	0	0
2865	2	2	0.00609756	0	0
1002	2	2	0.00609756	0	0
2008	2	2	0.00609756	0	0
2350	2	2	0.00609756	0	0
2396	2	2	0.00609756	0	0
925	2	2	0.00609756	0	0
1034	2	2	0.00609756	0	0
2016	2	2	0.00609756	0	0
2785	2	2	0.00609756	0	0
2876	2	2	0.00609756	0	0
2053	2	2	0.00609756	0	0
1440	2	2	0.00609756	0	0
1758	2	2	0.00609756	0	0
76	2	2	0.00609756	0	0
84	2	2	0.00609756	0	0
1288	2	2	0.00609756	0	0
1706	2	2	0.00609756	0	0
3192	2	2	0.00609756	0	0
270	2	2	0.00609756	0	0
955	2	2	0.00609756	0	0
2606	2	2	0.00609756	0	0
2732	2	2	0.00609756	0	0
204	2	2	0.00609756	0	0
2807	2	2	0.00609756	0	0
2957	2	2	0.00609756	0	0
1054	2	2	0.00609756	0	0
514	2	2	0.00609756	0	0
545	2	2	0.00609756	0	0
864	2	2	0.00609756	0	0
2150	2	2	0.00609756	0	0
2931	2	2	0.00609756	0	0
2964	2	2	0.00609756	0	0
2989	2	2	0.00609756	0	0
2997	2	2	0.00609756	0	0
3016	2	2	0.00609756	0	0
3041	2	2	0.00609756	0	0
840	2	2	0.00609756	0	0
1688	2	2	0.00609756	0	0
497	2	2	0.00609756	0	0
2248	2	2	0.00609756	0	0
2330	2	2	0.00609756	0	0
126	2	2	0.00609756	0	0
953	2	2	0.00609756	0	0
1039	2	2	0.00609756	0	0
2342	2	2	0.00609756	0	0
2506	2	2	0.00609756	0	0
1998	2	2	0.00609756	0	0
192	2	2	0.00609756	0	0
2560	2	2	0.00609756	0	0
940	2	2	0.00609756	0	0
1669	2	2	0.00609756	0	0
3188	2	2	0.00609756	0	0
1527	2	2	0.00609756	0	0
2320	2	2	0.00609756	0	0
2959	2	2	0.00609756	0	0
2081	2	2	0.00609756	0	0
702	2	2	0.00609756	0	0
1055	2	2	0.00609756	0	0
2014	2	2	0.00609756	0	0
866	2	2	0.00609756	0	0
2260	2	2	0.00609756	0	0
2588	2	2	0.00609756	0	0
396	2	2	0.00609756	0	0
150	2	2	0.00609756	0	0
222	2	2	0.00609756	0	0
231	2	2	0.00609756	0	0
1538	2	2	0.00609756	0	0
1775	2	2	0.00609756	0	0
2140	2	2	0.00609756	0	0
975	2	2	0.00609756	0	0
3109	2	2	0.00609756	0	0
2247	2	2	0.00609756	0	0
754	2	2	0.00609756	0	0
1064	2	2	0.00609756	0	0
313	2	2	0.00609756	0	0
537	2	2	0.00609756	0	0
881	2	2	0.00609756	0	0
2040	2	2	0.00609756	0	0
2129	2	2	0.00609756	0	0
1390	2	2	0.00609756	0	0
2104	2	2	0.00609756	0	0
2840	2	2	0.00609756	0	0
1239	2	2	0.00609756	0	0
1401	2	2	0.00609756	0	0
157	2	2	0.00609756	0	0
174	2	2	0.00609756	0	0
2874	2	2	0.00609756	0	0
624	2	2	0.00609756	0	0
1444	2	2	0.00609756	0	0
2664	2	2	0.00609756	0	0
284	2	2	0.00609756	0	0
439	2	2	0.00609756	0	0
570	2	2	0.00609756	0	0
1557	2	2	0.00609756	0	0
1677	2	2	0.00609756	0	0
2852	2	2	0.00609756	0	0
3030	2	2	0.00609756	0	0
2241	2	2	0.00609756	0	0
669	2	2	0.00609756	0	0
1127	2	2	0.00609756	0	0
2206	2	2	0.00609756	0	0
2459	2	2	0.00609756	0	0
3132	2	2	0.00609756	0	0
250	2	2	0.00609756	0	0
679	2	2	0.00609756	0	0
2227	2	2	0.00609756	0	0
324	2	2	0.00609756	0	0
1986	2	2	0.00609756	0	0
2297	2	2	0.00609756	0	0
2395	2	2	0.00609756	0	0
3187	2	2	0.00609756	0	0
2266	2	2	0.00609756	0	0
224	2	2	0.00609756	0	0
3157	2	2	0.00609756	0	0
1843	2	2	0.00609756	0	0
2024	2	2	0.00609756	0	0
2125	2	2	0.00609756	0	0
1101	2	2	0.00609756	0	0
1942	2	2	0.00609756	0	0
2225	2	2	0.00609756	0	0
536	2	2	0.00609756	0	0
699	2	2	0.00609756	0	0
1923	2	2	0.00609756	0	0
1044	2	2	0.00609756	0	0
2269	2	2	0.00609756	0	0
2454	2	2	0.00609756	0	0
2720	2	2	0.00609756	0	0
1363	2	2	0.00609756	0	0
2334	2	2	0.00609756	0	0
289	2	2	0.00609756	0	0
1110	2	2	0.00609756	0	0
3154	2	2	0.00609756	0	0
1072	2	2	0.00609756	0	0
395	2	2	0.00609756	0	0
1277	2	2	0.00609756	0	0
2371	2	2	0.00609756	0	0
1107	2	2	0.00609756	0	0
3135	2	2	0.00609756	0	0
235	2	2	0.00609756	0	0
141	2	2	0.00609756	0	0
308	2	2	0.00609756	0	0
333	2	2	0.00609756	0	0
2760	2	2	0.00609756	0	0
379	2	2	0.00609756	0	0
596	2	2	0.00609756	0	0
1282	2	2	0.00609756	0	0
2235	2	2	0.00609756	0	0
654	2	2	0.00609756	0	0
1109	2	2	0.00609756	0	0
3080	2	2	0.00609756	0	0
2264	2	2	0.00609756	0	0
806	2	2	0.00609756	0	0
887	2	2	0.00609756	0	0
1093	2	2	0.00609756	0	0
678	2	2	0.00609756	0	0
241	2	2	0.00609756	0	0
2102	2	2	0.00609756	0	0
2657	2	2	0.00609756	0	0
210	2	2	0.00609756	0	0
2972	2	2	0.00609756	0	0
1476	2	2	0.00609756	0	0
1673	2	2	0.00609756	0	0
2841	2	2	0.00609756	0	0
2812	2	2	0.00609756	0	0
1452	2	2	0.00609756	0	0
3061	2	2	0.00609756	0	0
1918	2	2	0.00609756	0	0
2718	2	2	0.00609756	0	0
825	2	2	0.00609756	0	0
832	2	2	0.00609756	0	0
2716	2	2	0.00609756	0	0
221	2	2	0.00609756	0	0
3169	2	2	0.00609756	0	0
1242	2	2	0.00609756	0	0
2529	2	2	0.00609756	0	0
1182	2	2	0.00609756	0	0
1556	2	2	0.00609756	0	0
1566	2	2	0.00609756	0	0
2067	2	2	0.00609756	0	0
1766	2	2	0.00609756	0	0
458	1	1	0.00304878	0	0
470	1	1	0.00304878	0	0
1104	1	1	0.00304878	0	0
2100	1	1	0.00304878	0	0
2742	1	1	0.00304878	0	0
3011	1	1	0.00304878	0	0
3025	1	1	0.00304878	0	0
3034	1	1	0.00304878	0	0
96	1	1	0.00304878	0	0
265	1	1	0.00304878	0	0
924	1	1	0.00304878	0	0
3017	1	1	0.00304878	0	0
3131	1	1	0.00304878	0	0
254	1	1	0.00304878	0	0
268	1	1	0.00304878	0	0
812	1	1	0.00304878	0	0
1853	1	1	0.00304878	0	0
1940	1	1	0.00304878	0	0
2517	1	1	0.00304878	0	0
275	1	1	0.00304878	0	0
359	1	1	0.00304878	0	0
710	1	1	0.00304878	0	0
831	1	1	0.00304878	0	0
1178	1	1	0.00304878	0	0
2536	1	1	0.00304878	0	0
2765	1	1	0.00304878	0	0
1115	1	1	0.00304878	0	0
2586	1	1	0.00304878	0	0
601	1	1	0.00304878	0	0
1091	1	1	0.00304878	0	0
1828	1	1	0.00304878	0	0
1829	1	1	0.00304878	0	0
1844	1	1	0.00304878	0	0
1908	1	1	0.00304878	0	0
2069	1	1	0.00304878	0	0
2533	1	1	0.00304878	0	0
3189	1	1	0.00304878	0	0
2366	1	1	0.00304878	0	0
551	1	1	0.00304878	0	0
977	1	1	0.00304878	0	0
1132	1	1	0.00304878	0	0
1322	1	1	0.00304878	0	0
1346	1	1	0.00304878	0	0
228	1	1	0.00304878	0	0
956	1	1	0.00304878	0	0
2822	1	1	0.00304878	0	0
2829	1	1	0.00304878	0	0
90	1	1	0.00304878	0	0
1257	1	1	0.00304878	0	0
1716	1	1	0.00304878	0	0
1790	1	1	0.00304878	0	0
1809	1	1	0.00304878	0	0
1812	1	1	0.00304878	0	0
2045	1	1	0.00304878	0	0
3128	1	1	0.00304878	0	0
708	1	1	0.00304878	0	0
2171	1	1	0.00304878	0	0
2322	1	1	0.00304878	0	0
122	1	1	0.00304878	0	0
503	1	1	0.00304878	0	0
606	1	1	0.00304878	0	0
1756	1	1	0.00304878	0	0
2122	1	1	0.00304878	0	0
2200	1	1	0.00304878	0	0
2892	1	1	0.00304878	0	0
2893	1	1	0.00304878	0	0
3086	1	1	0.00304878	0	0
3124	1	1	0.00304878	0	0
488	1	1	0.00304878	0	0
1335	1	1	0.00304878	0	0
127	1	1	0.00304878	0	0
165	1	1	0.00304878	0	0
1338	1	1	0.00304878	0	0
1751	1	1	0.00304878	0	0
1770	1	1	0.00304878	0	0
1919	1	1	0.00304878	0	0
2060	1	1	0.00304878	0	0
2070	1	1	0.00304878	0	0
426	1	1	0.00304878	0	0
2238	1	1	0.00304878	0	0
2955	1	1	0.00304878	0	0
3184	1	1	0.00304878	0	0
1203	1	1	0.00304878	0	0
2042	1	1	0.00304878	0	0
115	1	1	0.00304878	0	0
726	1	1	0.00304878	0	0
742	1	1	0.00304878	0	0
921	1	1	0.00304878	0	0
1143	1	1	0.00304878	0	0
2702	1	1	0.00304878	0	0
69	1	1	0.00304878	0	0
299	1	1	0.00304878	0	0
838	1	1	0.00304878	0	0
937	1	1	0.00304878	0	0
1035	1	1	0.00304878	0	0
1904	1	1	0.00304878	0	0
1503	1	1	0.00304878	0	0
2912	1	1	0.00304878	0	0
1946	1	1	0.00304878	0	0
1954	1	1	0.00304878	0	0
2386	1	1	0.00304878	0	0
247	1	1	0.00304878	0	0
1740	1	1	0.00304878	0	0
97	1	1	0.00304878	0	0
327	1	1	0.00304878	0	0
655	1	1	0.00304878	0	0
1662	1	1	0.00304878	0	0
2580	1	1	0.00304878	0	0
527	1	1	0.00304878	0	0
2192	1	1	0.00304878	0	0
2435	1	1	0.00304878	0	0
171	1	1	0.00304878	0	0
269	1	1	0.00304878	0	0
271	1	1	0.00304878	0	0
449	1	1	0.00304878	0	0
632	1	1	0.00304878	0	0
1475	1	1	0.00304878	0	0
1718	1	1	0.00304878	0	0
2615	1	1	0.00304878	0	0
2709	1	1	0.00304878	0	0
1161	1	1	0.00304878	0	0
3183	1	1	0.00304878	0	0
907	1	1	0.00304878	0	0
1214	1	1	0.00304878	0	0
2240	1	1	0.00304878	0	0
2446	1	1	0.00304878	0	0
2570	1	1	0.00304878	0	0
419	1	1	0.00304878	0	0
741	1	1	0.00304878	0	0
845	1	1	0.00304878	0	0
1069	1	1	0.00304878	0	0
1189	1	1	0.00304878	0	0
1250	1	1	0.00304878	0	0
1305	1	1	0.00304878	0	0
2221	1	1	0.00304878	0	0
2766	1	1	0.00304878	0	0
1114	1	1	0.00304878	0	0
1149	1	1	0.00304878	0	0
1191	1	1	0.00304878	0	0
1562	1	1	0.00304878	0	0
3181	1	1	0.00304878	0	0
86	1	1	0.00304878	0	0
819	1	1	0.00304878	0	0
1226	1	1	0.00304878	0	0
1278	1	1	0.00304878	0	0
2299	1	1	0.00304878	0	0
315	1	1	0.00304878	0	0
417	1	1	0.00304878	0	0
160	1	1	0.00304878	0	0
415	1	1	0.00304878	0	0
745	1	1	0.00304878	0	0
892	1	1	0.00304878	0	0
1007	1	1	0.00304878	0	0
1018	1	1	0.00304878	0	0
1787	1	1	0.00304878	0	0
2682	1	1	0.00304878	0	0
719	1	1	0.00304878	0	0
1043	1	1	0.00304878	0	0
1744	1	1	0.00304878	0	0
1746	1	1	0.00304878	0	0
1750	1	1	0.00304878	0	0
2004	1	1	0.00304878	0	0
2609	1	1	0.00304878	0	0
2355	1	1	0.00304878	0	0
2492	1	1	0.00304878	0	0
465	1	1	0.00304878	0	0
1505	1	1	0.00304878	0	0
2513	1	1	0.00304878	0	0
2634	1	1	0.00304878	0	0
2671	1	1	0.00304878	0	0
2729	1	1	0.00304878	0	0
3152	1	1	0.00304878	0	0
1876	1	1	0.00304878	0	0
3079	1	1	0.00304878	0	0
1999	1	1	0.00304878	0	0
989	1	1	0.00304878	0	0
1977	1	1	0.00304878	0	0
1993	1	1	0.00304878	0	0
1075	1	1	0.00304878	0	0
2144	1	1	0.00304878	0	0
2284	1	1	0.00304878	0	0
2405	1	1	0.00304878	0	0
2543	1	1	0.00304878	0	0
2610	1	1	0.00304878	0	0
2624	1	1	0.00304878	0	0
2673	1	1	0.00304878	0	0
3095	1	1	0.00304878	0	0
37	1	1	0.00304878	0	0
42	1	1	0.00304878	0	0
226	1	1	0.00304878	0	0
1240	1	1	0.00304878	0	0
2174	1	1	0.00304878	0	0
2186	1	1	0.00304878	0	0
2527	1	1	0.00304878	0	0
863	1	1	0.00304878	0	0
1660	1	1	0.00304878	0	0
2753	1	1	0.00304878	0	0
2928	1	1	0.00304878	0	0
2980	1	1	0.00304878	0	0
2994	1	1	0.00304878	0	0
3054	1	1	0.00304878	0	0
3060	1	1	0.00304878	0	0
3117	1	1	0.00304878	0	0
538	1	1	0.00304878	0	0
539	1	1	0.00304878	0	0
49	1	1	0.00304878	0	0
240	1	1	0.00304878	0	0
1545	1	1	0.00304878	0	0
1973	1	1	0.00304878	0	0
2863	1	1	0.00304878	0	0
371	1	1	0.00304878	0	0
1038	1	1	0.00304878	0	0
1040	1	1	0.00304878	0	0
2124	1	1	0.00304878	0	0
983	1	1	0.00304878	0	0
1691	1	1	0.00304878	0	0
3070	1	1	0.00304878	0	0
343	1	1	0.00304878	0	0
534	1	1	0.00304878	0	0
1795	1	1	0.00304878	0	0
2015	1	1	0.00304878	0	0
2135	1	1	0.00304878	0	0
175	1	1	0.00304878	0	0
263	1	1	0.00304878	0	0
421	1	1	0.00304878	0	0
920	1	1	0.00304878	0	0
1190	1	1	0.00304878	0	0
2256	1	1	0.00304878	0	0
2568	1	1	0.00304878	0	0
2571	1	1	0.00304878	0	0
2666	1	1	0.00304878	0	0
329	1	1	0.00304878	0	0
2882	1	1	0.00304878	0	0
594	1	1	0.00304878	0	0
1281	1	1	0.00304878	0	0
1645	1	1	0.00304878	0	0
1659	1	1	0.00304878	0	0
2076	1	1	0.00304878	0	0
2237	1	1	0.00304878	0	0
2340	1	1	0.00304878	0	0
2410	1	1	0.00304878	0	0
43	1	1	0.00304878	0	0
2992	1	1	0.00304878	0	0
3075	1	1	0.00304878	0	0
788	1	1	0.00304878	0	0
1429	1	1	0.00304878	0	0
2926	1	1	0.00304878	0	0
693	1	1	0.00304878	0	0
1252	1	1	0.00304878	0	0
91	1	1	0.00304878	0	0
129	1	1	0.00304878	0	0
672	1	1	0.00304878	0	0
1361	1	1	0.00304878	0	0
2871	1	1	0.00304878	0	0
1588	1	1	0.00304878	0	0
1668	1	1	0.00304878	0	0
2028	1	1	0.00304878	0	0
2065	1	1	0.00304878	0	0
2169	1	1	0.00304878	0	0
2374	1	1	0.00304878	0	0
2528	1	1	0.00304878	0	0
2770	1	1	0.00304878	0	0
2879	1	1	0.00304878	0	0
75	1	1	0.00304878	0	0
280	1	1	0.00304878	0	0
322	1	1	0.00304878	0	0
590	1	1	0.00304878	0	0
2498	1	1	0.00304878	0	0
2563	1	1	0.00304878	0	0
2701	1	1	0.00304878	0	0
1058	1	1	0.00304878	0	0
2455	1	1	0.00304878	0	0
2801	1	1	0.00304878	0	0
893	1	1	0.00304878	0	0
3115	1	1	0.00304878	0	0
78	1	1	0.00304878	0	0
2788	1	1	0.00304878	0	0
1416	1	1	0.00304878	0	0
1519	1	1	0.00304878	0	0
1620	1	1	0.00304878	0	0
2735	1	1	0.00304878	0	0
663	1	1	0.00304878	0	0
1321	1	1	0.00304878	0	0
3055	1	1	0.00304878	0	0
2156	1	1	0.00304878	0	0
533	1	1	0.00304878	0	0
860	1	1	0.00304878	0	0
879	1	1	0.00304878	0	0
880	1	1	0.00304878	0	0
1792	1	1	0.00304878	0	0
1922	1	1	0.00304878	0	0
2032	1	1	0.00304878	0	0
2118	1	1	0.00304878	0	0
2147	1	1	0.00304878	0	0
2231	1	1	0.00304878	0	0
2110	1	1	0.00304878	0	0
1506	1	1	0.00304878	0	0
459	1	1	0.00304878	0	0
471	1	1	0.00304878	0	0
1528	1	1	0.00304878	0	0
2597	1	1	0.00304878	0	0
2406	1	1	0.00304878	0	0
2779	1	1	0.00304878	0	0
358	1	1	0.00304878	0	0
780	1	1	0.00304878	0	0
1235	1	1	0.00304878	0	0
1265	1	1	0.00304878	0	0
32	1	1	0.00304878	0	0
207	1	1	0.00304878	0	0
281	1	1	0.00304878	0	0
348	1	1	0.00304878	0	0
360	1	1	0.00304878	0	0
418	1	1	0.00304878	0	0
466	1	1	0.00304878	0	0
1661	1	1	0.00304878	0	0
1733	1	1	0.00304878	0	0
2117	1	1	0.00304878	0	0
2437	1	1	0.00304878	0	0
2475	1	1	0.00304878	0	0
2761	1	1	0.00304878	0	0
2762	1	1	0.00304878	0	0
2787	1	1	0.00304878	0	0
304	1	1	0.00304878	0	0
817	1	1	0.00304878	0	0
1705	1	1	0.00304878	0	0
1389	1	1	0.00304878	0	0
2471	1	1	0.00304878	0	0
603	1	1	0.00304878	0	0
609	1	1	0.00304878	0	0
771	1	1	0.00304878	0	0
1249	1	1	0.00304878	0	0
1517	1	1	0.00304878	0	0
1702	1	1	0.00304878	0	0
2826	1	1	0.00304878	0	0
899	1	1	0.00304878	0	0
954	1	1	0.00304878	0	0
1985	1	1	0.00304878	0	0
2305	1	1	0.00304878	0	0
820	1	1	0.00304878	0	0
1102	1	1	0.00304878	0	0
1934	1	1	0.00304878	0	0
2837	1	1	0.00304878	0	0
2884	1	1	0.00304878	0	0
158	1	1	0.00304878	0	0
169	1	1	0.00304878	0	0
290	1	1	0.00304878	0	0
1683	1	1	0.00304878	0	0
2902	1	1	0.00304878	0	0
2389	1	1	0.00304878	0	0
2756	1	1	0.00304878	0	0
1156	1	1	0.00304878	0	0
1749	1	1	0.00304878	0	0
2551	1	1	0.00304878	0	0
2575	1	1	0.00304878	0	0
2679	1	1	0.00304878	0	0
2854	1	1	0.00304878	0	0
112	1	1	0.00304878	0	0
168	1	1	0.00304878	0	0
463	1	1	0.00304878	0	0
2106	1	1	0.00304878	0	0
2317	1	1	0.00304878	0	0
847	1	1	0.00304878	0	0
870	1	1	0.00304878	0	0
1241	1	1	0.00304878	0	0
3126	1	1	0.00304878	0	0
2515	1	1	0.00304878	0	0
1561	1	1	0.00304878	0	0
946	1	1	0.00304878	0	0
1113	1	1	0.00304878	0	0
2073	1	1	0.00304878	0	0
3104	1	1	0.00304878	0	0
582	1	1	0.00304878	0	0
712	1	1	0.00304878	0	0
792	1	1	0.00304878	0	0
1951	1	1	0.00304878	0	0
3174	1	1	0.00304878	0	0
139	1	1	0.00304878	0	0
516	1	1	0.00304878	0	0
623	1	1	0.00304878	0	0
629	1	1	0.00304878	0	0
692	1	1	0.00304878	0	0
697	1	1	0.00304878	0	0
707	1	1	0.00304878	0	0
1048	1	1	0.00304878	0	0
1070	1	1	0.00304878	0	0
1204	1	1	0.00304878	0	0
1232	1	1	0.00304878	0	0
1285	1	1	0.00304878	0	0
1355	1	1	0.00304878	0	0
2021	1	1	0.00304878	0	0
2885	1	1	0.00304878	0	0
600	1	1	0.00304878	0	0
759	1	1	0.00304878	0	0
1095	1	1	0.00304878	0	0
1823	1	1	0.00304878	0	0
1835	1	1	0.00304878	0	0
2255	1	1	0.00304878	0	0
2696	1	1	0.00304878	0	0
682	1	1	0.00304878	0	0
1397	1	1	0.00304878	0	0
164	1	1	0.00304878	0	0
1027	1	1	0.00304878	0	0
1264	1	1	0.00304878	0	0
1339	1	1	0.00304878	0	0
1366	1	1	0.00304878	0	0
2163	1	1	0.00304878	0	0
2451	1	1	0.00304878	0	0
2942	1	1	0.00304878	0	0
3177	1	1	0.00304878	0	0
903	1	1	0.00304878	0	0
1020	1	1	0.00304878	0	0
1154	1	1	0.00304878	0	0
1420	1	1	0.00304878	0	0
1680	1	1	0.00304878	0	0
2907	1	1	0.00304878	0	0
50	1	1	0.00304878	0	0
2694	1	1	0.00304878	0	0
3035	1	1	0.00304878	0	0
3129	1	1	0.00304878	0	0
2263	1	1	0.00304878	0	0
2710	1	1	0.00304878	0	0
2786	1	1	0.00304878	0	0
1349	1	1	0.00304878	0	0
2730	1	1	0.00304878	0	0
2939	1	1	0.00304878	0	0
1188	1	1	0.00304878	0	0
2949	1	1	0.00304878	0	0
3067	1	1	0.00304878	0	0
2973	1	1	0.00304878	0	0
1406	1	1	0.00304878	0	0
1422	1	1	0.00304878	0	0
1172	1	1	0.00304878	0	0
2819	1	1	0.00304878	0	0
2947	1	1	0.00304878	0	0
2954	1	1	0.00304878	0	0
435	1	1	0.00304878	0	0
1655	1	1	0.00304878	0	0
1657	1	1	0.00304878	0	0
1385	1	1	0.00304878	0	0
1698	1	1	0.00304878	0	0
1712	1	1	0.00304878	0	0
2740	1	1	0.00304878	0	0
3127	1	1	0.00304878	0	0
1988	1	1	0.00304878	0	0
2039	1	1	0.00304878	0	0
3202	1	1	0.00304878	0	0
1685	1	1	0.00304878	0	0
2916	1	1	0.00304878	0	0
219	1	1	0.00304878	0	0
405	1	1	0.00304878	0	0
1757	1	1	0.00304878	0	0
705	1	1	0.00304878	0	0
1384	1	1	0.00304878	0	0
1650	1	1	0.00304878	0	0
1839	1	1	0.00304878	0	0
2715	1	1	0.00304878	0	0
3165	1	1	0.00304878	0	0
455	1	1	0.00304878	0	0
2083	1	1	0.00304878	0	0
51	1	1	0.00304878	0	0
1084	1	1	0.00304878	0	0
2086	1	1	0.00304878	0	0
2763	1	1	0.00304878	0	0
3208	1	1	0.00304878	0	0
1648	1	1	0.00304878	0	0
2945	1	1	0.00304878	0	0
451	1	1	0.00304878	0	0
1682	1	1	0.00304878	0	0
1707	1	1	0.00304878	0	0
2556	1	1	0.00304878	0	0
2780	1	1	0.00304878	0	0
948	1	1	0.00304878	0	0
2695	1	1	0.00304878	0	0
1430	1	1	0.00304878	0	0
1944	1	1	0.00304878	0	0
1945	1	1	0.00304878	0	0
2512	1	1	0.00304878	0	0
430	1	1	0.00304878	0	0
811	1	1	0.00304878	0	0
2754	1	1	0.00304878	0	0
2187	1	1	0.00304878	0	0
1832	1	1	0.00304878	0	0
189	1	1	0.00304878	0	0
190	1	1	0.00304878	0	0
2793	1	1	0.00304878	0	0
2906	1	1	0.00304878	0	0
683	1	1	0.00304878	0	0
2983	1	1	0.00304878	0	0
1014	1	1	0.00304878	0	0
2421	1	1	0.00304878	0	0
2845	1	1	0.00304878	0	0
2848	1	1	0.00304878	0	0
3194	1	1	0.00304878	0	0
117	1	1	0.00304878	0	0
914	1	1	0.00304878	0	0
1587	1	1	0.00304878	0	0
1931	1	1	0.00304878	0	0
2723	1	1	0.00304878	0	0
113	1	1	0.00304878	0	0
317	1	1	0.00304878	0	0
567	1	1	0.00304878	0	0
729	1	1	0.00304878	0	0
2143	1	1	0.00304878	0	0
2152	1	1	0.00304878	0	0
2154	1	1	0.00304878	0	0
2605	1	1	0.00304878	0	0
1633	1	1	0.00304878	0	0
391	1	1	0.00304878	0	0
411	1	1	0.00304878	0	0
487	1	1	0.00304878	0	0
1011	1	1	0.00304878	0	0
2315	1	1	0.00304878	0	0
2591	1	1	0.00304878	0	0
2614	1	1	0.00304878	0	0
3065	1	1	0.00304878	0	0
3172	1	1	0.00304878	0	0
2480	1	1	0.00304878	0	0
2521	1	1	0.00304878	0	0
3029	1	1	0.00304878	0	0
2422	1	1	0.00304878	0	0
2725	1	1	0.00304878	0	0
2984	1	1	0.00304878	0	0
3112	1	1	0.00304878	0	0
706	1	1	0.00304878	0	0
1112	1	1	0.00304878	0	0
1164	1	1	0.00304878	0	0
906	1	1	0.00304878	0	0
1964	1	1	0.00304878	0	0
776	1	1	0.00304878	0	0
1303	1	1	0.00304878	0	0
1710	1	1	0.00304878	0	0
1747	1	1	0.00304878	0	0
1917	1	1	0.00304878	0	0
2469	1	1	0.00304878	0	0
2890	1	1	0.00304878	0	0
2930	1	1	0.00304878	0	0
781	1	1	0.00304878	0	0
2182	1	1	0.00304878	0	0
871	1	1	0.00304878	0	0
1449	1	1	0.00304878	0	0
2338	1	1	0.00304878	0	0
2414	1	1	0.00304878	0	0
2855	1	1	0.00304878	0	0
2873	1	1	0.00304878	0	0
2900	1	1	0.00304878	0	0
2956	1	1	0.00304878	0	0
938	1	1	0.00304878	0	0
1098	1	1	0.00304878	0	0
1130	1	1	0.00304878	0	0
1369	1	1	0.00304878	0	0
2781	1	1	0.00304878	0	0
2933	1	1	0.00304878	0	0
2531	1	1	0.00304878	0	0
1405	1	1	0.00304878	0	0
2503	1	1	0.00304878	0	0
2674	1	1	0.00304878	0	0
2896	1	1	0.00304878	0	0
277	1	1	0.00304878	0	0
676	1	1	0.00304878	0	0
1972	1	1	0.00304878	0	0
2398	1	1	0.00304878	0	0
2041	1	1	0.00304878	0	0
2093	1	1	0.00304878	0	0
2872	1	1	0.00304878	0	0
2968	1	1	0.00304878	0	0
2969	1	1	0.00304878	0	0
462	1	1	0.00304878	0	0
923	1	1	0.00304878	0	0
962	1	1	0.00304878	0	0
1540	1	1	0.00304878	0	0
1542	1	1	0.00304878	0	0
2851	1	1	0.00304878	0	0
2430	1	1	0.00304878	0	0
2982	1	1	0.00304878	0	0
639	1	1	0.00304878	0	0
675	1	1	0.00304878	0	0
1133	1	1	0.00304878	0	0
1404	1	1	0.00304878	0	0
2286	1	1	0.00304878	0	0
1134	1	1	0.00304878	0	0
1627	1	1	0.00304878	0	0
3162	1	1	0.00304878	0	0
2579	1	1	0.00304878	0	0
1486	1	1	0.00304878	0	0
2797	1	1	0.00304878	0	0
3013	1	1	0.00304878	0	0
2282	1	1	0.00304878	0	0
199	1	1	0.00304878	0	0
556	1	1	0.00304878	0	0
1179	1	1	0.00304878	0	0
1438	1	1	0.00304878	0	0
1526	1	1	0.00304878	0	0
2369	1	1	0.00304878	0	0
2839	1	1	0.00304878	0	0
337	1	1	0.00304878	0	0
631	1	1	0.00304878	0	0
2977	1	1	0.00304878	0	0
321	1	1	0.00304878	0	0
738	1	1	0.00304878	0	0
1424	1	1	0.00304878	0	0
1504	1	1	0.00304878	0	0
1585	1	1	0.00304878	0	0
1642	1	1	0.00304878	0	0
1643	1	1	0.00304878	0	0
1730	1	1	0.00304878	0	0
2068	1	1	0.00304878	0	0
494	1	1	0.00304878	0	0
1783	1	1	0.00304878	0	0
138	1	1	0.00304878	0	0
566	1	1	0.00304878	0	0
1196	1	1	0.00304878	0	0
2626	1	1	0.00304878	0	0
2693	1	1	0.00304878	0	0
3056	1	1	0.00304878	0	0
2203	1	1	0.00304878	0	0
1888	1	1	0.00304878	0	0
2262	1	1	0.00304878	0	0
1987	1	1	0.00304878	0	0
2030	1	1	0.00304878	0	0
1337	1	1	0.00304878	0	0
1493	1	1	0.00304878	0	0
1478	1	1	0.00304878	0	0
1634	1	1	0.00304878	0	0
2252	1	1	0.00304878	0	0
498	1	1	0.00304878	0	0
569	1	1	0.00304878	0	0
1960	1	1	0.00304878	0	0
2600	1	1	0.00304878	0	0
3089	1	1	0.00304878	0	0
585	1	1	0.00304878	0	0
783	1	1	0.00304878	0	0
1469	1	1	0.00304878	0	0
593	1	1	0.00304878	0	0
662	1	1	0.00304878	0	0
1275	1	1	0.00304878	0	0
980	1	1	0.00304878	0	0
2302	1	1	0.00304878	0	0
2431	1	1	0.00304878	0	0
2440	1	1	0.00304878	0	0
2776	1	1	0.00304878	0	0
1859	1	1	0.00304878	0	0
2834	1	1	0.00304878	0	0
341	1	1	0.00304878	0	0
428	1	1	0.00304878	0	0
889	1	1	0.00304878	0	0
2112	1	1	0.00304878	0	0
2886	1	1	0.00304878	0	0
3158	1	1	0.00304878	0	0
3195	1	1	0.00304878	0	0
3170	1	1	0.00304878	0	0
474	1	1	0.00304878	0	0
1066	1	1	0.00304878	0	0
1768	1	1	0.00304878	0	0
1436	1	1	0.00304878	0	0
2105	1	1	0.00304878	0	0
666	1	1	0.00304878	0	0
2936	1	1	0.00304878	0	0
558	1	1	0.00304878	0	0
1524	1	1	0.00304878	0	0
2346	1	1	0.00304878	0	0
2777	1	1	0.00304878	0	0
735	1	1	0.00304878	0	0
