# Supplementary material for: Studies on the correlation between mutation and integration of HBV in hepatocellular carcinoma
Source: Biosci Rep. 2020 Aug 21;40(8):BSR20201988. doi: 10.1042/BSR20201988 (PMC7442973; doi:10.1042/BSR20201988)
Supplement: Supplementary Tables S1-S5 [file BSR-2020-1988_supp.zip › BSR-2020-1988_suppST4.xlsx]

## Sheet: Sheet1
Position of HBV mutation	Total sample number	Sample number among the TERT-integration samples	Sample ratio among the TERT-integration samples	Sample number among the no-integration samples in TERT	Sample ratio among the no-integration samples in TERT
1915	58	19	0.188119	37	0.162996
209	57	23	0.227723	32	0.140969
1479	48	13	0.128713	29	0.127753
531	42	17	0.168317	23	0.101322
1913	27	5	0.049505	21	0.092511
1386	38	14	0.138614	20	0.0881057
1323	31	10	0.0990099	20	0.0881057
1499	30	8	0.0792079	20	0.0881057
1613	31	9	0.0891089	18	0.0792952
1762	27	10	0.0990099	17	0.0748899
1461	26	9	0.0891089	17	0.0748899
2201	25	9	0.0891089	16	0.0704846
1764	25	9	0.0891089	16	0.0704846
2078	23	7	0.0693069	16	0.0704846
285	23	7	0.0693069	16	0.0704846
2444	23	5	0.049505	16	0.0704846
2357	22	5	0.049505	15	0.0660793
2012	19	3	0.029703	15	0.0660793
2699	21	7	0.0693069	13	0.0572687
700	20	6	0.0594059	13	0.0572687
1317	15	2	0.019802	13	0.0572687
2943	16	1	0.00990099	13	0.0572687
1674	19	6	0.0594059	12	0.0528634
2288	16	3	0.029703	12	0.0528634
2189	17	3	0.029703	12	0.0528634
861	19	8	0.0792079	11	0.0484581
457	18	7	0.0693069	11	0.0484581
1206	19	6	0.0594059	11	0.0484581
1896	17	6	0.0594059	11	0.0484581
791	17	6	0.0594059	11	0.0484581
2875	17	6	0.0594059	11	0.0484581
1332	19	6	0.0594059	11	0.0484581
1574	20	6	0.0594059	10	0.0440529
293	15	5	0.049505	10	0.0440529
1727	15	5	0.049505	10	0.0440529
1979	14	4	0.039604	10	0.0440529
1167	13	3	0.029703	10	0.0440529
2946	12	2	0.019802	10	0.0440529
2489	13	2	0.019802	10	0.0440529
633	15	6	0.0594059	9	0.0396476
587	15	5	0.049505	9	0.0396476
499	14	4	0.039604	9	0.0396476
1221	12	3	0.029703	9	0.0396476
339	12	3	0.029703	9	0.0396476
2304	13	2	0.019802	9	0.0396476
2159	13	2	0.019802	9	0.0396476
216	11	2	0.019802	9	0.0396476
162	11	1	0.00990099	9	0.0396476
2134	11	1	0.00990099	9	0.0396476
294	14	6	0.0594059	8	0.0352423
2185	12	4	0.039604	8	0.0352423
2290	12	3	0.029703	8	0.0352423
1230	11	3	0.029703	8	0.0352423
619	10	2	0.019802	8	0.0352423
109	9	0	0	8	0.0352423
2898	10	0	0	8	0.0352423
834	13	6	0.0594059	7	0.030837
1653	13	5	0.049505	7	0.030837
1374	11	4	0.039604	7	0.030837
2088	12	4	0.039604	7	0.030837
1976	12	4	0.039604	7	0.030837
1347	11	4	0.039604	7	0.030837
3098	12	4	0.039604	7	0.030837
929	11	4	0.039604	7	0.030837
915	12	4	0.039604	7	0.030837
1753	10	3	0.029703	7	0.030837
520	12	3	0.029703	7	0.030837
2429	11	3	0.029703	7	0.030837
2044	10	3	0.029703	7	0.030837
357	9	2	0.019802	7	0.030837
1218	9	2	0.019802	7	0.030837
918	9	2	0.019802	7	0.030837
1938	10	2	0.019802	7	0.030837
384	8	1	0.00990099	7	0.030837
544	8	1	0.00990099	7	0.030837
1573	8	1	0.00990099	7	0.030837
2590	8	1	0.00990099	7	0.030837
52	7	0	0	7	0.030837
40	12	6	0.0594059	6	0.0264317
841	12	6	0.0594059	6	0.0264317
361	11	5	0.049505	6	0.0264317
987	11	5	0.049505	6	0.0264317
2525	11	5	0.049505	6	0.0264317
2540	9	3	0.029703	6	0.0264317
3116	12	3	0.029703	6	0.0264317
454	10	3	0.029703	6	0.0264317
939	9	3	0.029703	6	0.0264317
438	8	2	0.019802	6	0.0264317
2289	10	2	0.019802	6	0.0264317
3012	9	2	0.019802	6	0.0264317
1990	8	2	0.019802	6	0.0264317
1544	9	2	0.019802	6	0.0264317
993	8	2	0.019802	6	0.0264317
2603	7	1	0.00990099	6	0.0264317
1914	7	1	0.00990099	6	0.0264317
1005	7	1	0.00990099	6	0.0264317
1500	7	0	0	6	0.0264317
636	11	6	0.0594059	5	0.0220264
480	11	6	0.0594059	5	0.0220264
486	10	5	0.049505	5	0.0220264
2456	12	5	0.049505	5	0.0220264
2003	11	5	0.049505	5	0.0220264
2438	10	4	0.039604	5	0.0220264
1306	9	4	0.039604	5	0.0220264
1320	10	4	0.039604	5	0.0220264
2559	9	4	0.039604	5	0.0220264
2889	9	4	0.039604	5	0.0220264
1284	9	4	0.039604	5	0.0220264
1978	12	4	0.039604	5	0.0220264
2574	8	3	0.029703	5	0.0220264
1719	8	3	0.029703	5	0.0220264
1229	8	3	0.029703	5	0.0220264
1383	9	3	0.029703	5	0.0220264
390	9	3	0.029703	5	0.0220264
287	8	3	0.029703	5	0.0220264
951	8	3	0.029703	5	0.0220264
213	8	3	0.029703	5	0.0220264
2363	8	2	0.019802	5	0.0220264
1497	8	2	0.019802	5	0.0220264
2215	7	2	0.019802	5	0.0220264
542	7	2	0.019802	5	0.0220264
2146	8	2	0.019802	5	0.0220264
3026	9	2	0.019802	5	0.0220264
1491	7	2	0.019802	5	0.0220264
1846	8	2	0.019802	5	0.0220264
1173	8	2	0.019802	5	0.0220264
2547	7	2	0.019802	5	0.0220264
481	8	2	0.019802	5	0.0220264
1077	7	2	0.019802	5	0.0220264
336	7	2	0.019802	5	0.0220264
796	6	1	0.00990099	5	0.0220264
3036	6	1	0.00990099	5	0.0220264
2681	6	1	0.00990099	5	0.0220264
816	7	1	0.00990099	5	0.0220264
1008	6	1	0.00990099	5	0.0220264
2449	6	1	0.00990099	5	0.0220264
2291	6	1	0.00990099	5	0.0220264
2627	5	0	0	5	0.0220264
2005	6	0	0	5	0.0220264
99	5	0	0	5	0.0220264
176	5	0	0	5	0.0220264
2296	6	0	0	5	0.0220264
3007	5	0	0	5	0.0220264
1053	5	0	0	5	0.0220264
1752	5	0	0	5	0.0220264
1485	10	5	0.049505	4	0.0176211
1512	9	5	0.049505	4	0.0176211
2901	9	4	0.039604	4	0.0176211
2303	10	4	0.039604	4	0.0176211
2858	8	4	0.039604	4	0.0176211
2687	9	4	0.039604	4	0.0176211
519	7	3	0.029703	4	0.0176211
1515	8	3	0.029703	4	0.0176211
895	7	3	0.029703	4	0.0176211
453	7	3	0.029703	4	0.0176211
2037	7	3	0.029703	4	0.0176211
1464	7	3	0.029703	4	0.0176211
2178	7	3	0.029703	4	0.0176211
508	7	3	0.029703	4	0.0176211
3153	7	3	0.029703	4	0.0176211
2441	7	3	0.029703	4	0.0176211
2549	6	2	0.019802	4	0.0176211
2293	7	2	0.019802	4	0.0176211
770	6	2	0.019802	4	0.0176211
1763	6	2	0.019802	4	0.0176211
1329	7	2	0.019802	4	0.0176211
279	6	2	0.019802	4	0.0176211
3009	6	2	0.019802	4	0.0176211
3120	9	2	0.019802	4	0.0176211
616	6	2	0.019802	4	0.0176211
3064	6	2	0.019802	4	0.0176211
1368	6	2	0.019802	4	0.0176211
667	6	2	0.019802	4	0.0176211
3057	7	2	0.019802	4	0.0176211
1135	6	2	0.019802	4	0.0176211
2504	8	2	0.019802	4	0.0176211
934	6	2	0.019802	4	0.0176211
3046	9	2	0.019802	4	0.0176211
491	6	2	0.019802	4	0.0176211
1569	6	2	0.019802	4	0.0176211
300	5	1	0.00990099	4	0.0176211
799	5	1	0.00990099	4	0.0176211
2011	5	1	0.00990099	4	0.0176211
1296	5	1	0.00990099	4	0.0176211
3156	5	1	0.00990099	4	0.0176211
1353	6	1	0.00990099	4	0.0176211
2659	5	1	0.00990099	4	0.0176211
522	5	1	0.00990099	4	0.0176211
1975	5	1	0.00990099	4	0.0176211
589	5	1	0.00990099	4	0.0176211
930	5	1	0.00990099	4	0.0176211
3039	5	1	0.00990099	4	0.0176211
936	5	1	0.00990099	4	0.0176211
2452	5	1	0.00990099	4	0.0176211
1991	5	1	0.00990099	4	0.0176211
504	4	0	0	4	0.0176211
1933	4	0	0	4	0.0176211
2075	4	0	0	4	0.0176211
2618	4	0	0	4	0.0176211
1074	4	0	0	4	0.0176211
1981	5	0	0	4	0.0176211
2868	4	0	0	4	0.0176211
2443	5	0	0	4	0.0176211
447	4	0	0	4	0.0176211
1482	6	0	0	4	0.0176211
1484	4	0	0	4	0.0176211
261	4	0	0	4	0.0176211
720	6	0	0	4	0.0176211
1565	4	0	0	4	0.0176211
1969	4	0	0	4	0.0176211
2741	4	0	0	4	0.0176211
2828	4	0	0	4	0.0176211
2468	4	0	0	4	0.0176211
375	6	0	0	4	0.0176211
529	5	0	0	4	0.0176211
2712	4	0	0	4	0.0176211
100	4	0	0	4	0.0176211
1083	5	0	0	4	0.0176211
894	9	6	0.0594059	3	0.0132159
1961	9	6	0.0594059	3	0.0132159
2857	8	5	0.049505	3	0.0132159
1473	8	5	0.049505	3	0.0132159
843	7	4	0.039604	3	0.0132159
1984	8	4	0.039604	3	0.0132159
53	7	4	0.039604	3	0.0132159
762	6	3	0.029703	3	0.0132159
1314	6	3	0.029703	3	0.0132159
1318	6	3	0.029703	3	0.0132159
312	6	3	0.029703	3	0.0132159
592	7	3	0.029703	3	0.0132159
2170	6	3	0.029703	3	0.0132159
852	6	3	0.029703	3	0.0132159
2951	7	3	0.029703	3	0.0132159
530	7	3	0.029703	3	0.0132159
262	6	3	0.029703	3	0.0132159
724	7	3	0.029703	3	0.0132159
2439	6	3	0.029703	3	0.0132159
3063	7	3	0.029703	3	0.0132159
2095	6	3	0.029703	3	0.0132159
2149	6	3	0.029703	3	0.0132159
598	6	3	0.029703	3	0.0132159
2831	5	2	0.019802	3	0.0132159
2708	5	2	0.019802	3	0.0132159
2738	5	2	0.019802	3	0.0132159
1936	5	2	0.019802	3	0.0132159
2736	5	2	0.019802	3	0.0132159
2950	8	2	0.019802	3	0.0132159
493	6	2	0.019802	3	0.0132159
1078	5	2	0.019802	3	0.0132159
1612	5	2	0.019802	3	0.0132159
1679	5	2	0.019802	3	0.0132159
2564	5	2	0.019802	3	0.0132159
2594	5	2	0.019802	3	0.0132159
220	5	2	0.019802	3	0.0132159
105	6	2	0.019802	3	0.0132159
963	5	2	0.019802	3	0.0132159
3006	6	2	0.019802	3	0.0132159
1425	6	2	0.019802	3	0.0132159
183	5	2	0.019802	3	0.0132159
1350	5	2	0.019802	3	0.0132159
1502	5	2	0.019802	3	0.0132159
446	6	2	0.019802	3	0.0132159
543	5	2	0.019802	3	0.0132159
2962	5	2	0.019802	3	0.0132159
3102	5	2	0.019802	3	0.0132159
1636	7	2	0.019802	3	0.0132159
521	5	2	0.019802	3	0.0132159
2191	5	2	0.019802	3	0.0132159
1703	5	2	0.019802	3	0.0132159
507	5	2	0.019802	3	0.0132159
855	5	2	0.019802	3	0.0132159
2177	4	1	0.00990099	3	0.0132159
2251	4	1	0.00990099	3	0.0132159
1032	4	1	0.00990099	3	0.0132159
1980	4	1	0.00990099	3	0.0132159
2445	4	1	0.00990099	3	0.0132159
1676	5	1	0.00990099	3	0.0132159
2633	4	1	0.00990099	3	0.0132159
1630	4	1	0.00990099	3	0.0132159
2985	4	1	0.00990099	3	0.0132159
3123	4	1	0.00990099	3	0.0132159
1307	4	1	0.00990099	3	0.0132159
586	4	1	0.00990099	3	0.0132159
2333	4	1	0.00990099	3	0.0132159
2790	4	1	0.00990099	3	0.0132159
555	4	1	0.00990099	3	0.0132159
1023	4	1	0.00990099	3	0.0132159
167	4	1	0.00990099	3	0.0132159
3140	4	1	0.00990099	3	0.0132159
2335	4	1	0.00990099	3	0.0132159
2059	4	1	0.00990099	3	0.0132159
456	5	1	0.00990099	3	0.0132159
2684	6	1	0.00990099	3	0.0132159
753	4	1	0.00990099	3	0.0132159
2339	6	1	0.00990099	3	0.0132159
36	4	1	0.00990099	3	0.0132159
814	4	1	0.00990099	3	0.0132159
1270	4	1	0.00990099	3	0.0132159
2196	4	1	0.00990099	3	0.0132159
2354	4	1	0.00990099	3	0.0132159
909	4	1	0.00990099	3	0.0132159
3207	4	1	0.00990099	3	0.0132159
2486	4	1	0.00990099	3	0.0132159
3042	4	1	0.00990099	3	0.0132159
2198	4	1	0.00990099	3	0.0132159
949	4	1	0.00990099	3	0.0132159
2810	4	1	0.00990099	3	0.0132159
55	4	1	0.00990099	3	0.0132159
345	4	1	0.00990099	3	0.0132159
2401	5	0	0	3	0.0132159
3015	3	0	0	3	0.0132159
2349	3	0	0	3	0.0132159
3028	3	0	0	3	0.0132159
3077	3	0	0	3	0.0132159
1799	3	0	0	3	0.0132159
355	3	0	0	3	0.0132159
2502	4	0	0	3	0.0132159
3099	3	0	0	3	0.0132159
1741	3	0	0	3	0.0132159
2861	3	0	0	3	0.0132159
1407	3	0	0	3	0.0132159
3155	3	0	0	3	0.0132159
2131	4	0	0	3	0.0132159
2351	3	0	0	3	0.0132159
2353	3	0	0	3	0.0132159
1725	3	0	0	3	0.0132159
1248	3	0	0	3	0.0132159
2249	3	0	0	3	0.0132159
3008	4	0	0	3	0.0132159
181	3	0	0	3	0.0132159
565	3	0	0	3	0.0132159
990	3	0	0	3	0.0132159
1371	3	0	0	3	0.0132159
3118	3	0	0	3	0.0132159
846	3	0	0	3	0.0132159
969	3	0	0	3	0.0132159
381	3	0	0	3	0.0132159
297	3	0	0	3	0.0132159
2583	3	0	0	3	0.0132159
2013	3	0	0	3	0.0132159
1276	3	0	0	3	0.0132159
2733	3	0	0	3	0.0132159
351	3	0	0	3	0.0132159
968	3	0	0	3	0.0132159
1622	3	0	0	3	0.0132159
525	3	0	0	3	0.0132159
709	3	0	0	3	0.0132159
1638	3	0	0	3	0.0132159
927	3	0	0	3	0.0132159
489	3	0	0	3	0.0132159
1443	3	0	0	3	0.0132159
2660	3	0	0	3	0.0132159
2961	3	0	0	3	0.0132159
2678	3	0	0	3	0.0132159
1742	3	0	0	3	0.0132159
1974	3	0	0	3	0.0132159
291	3	0	0	3	0.0132159
31	3	0	0	3	0.0132159
2999	3	0	0	3	0.0132159
2218	3	0	0	3	0.0132159
1773	3	0	0	3	0.0132159
931	3	0	0	3	0.0132159
2721	8	6	0.0594059	2	0.00881057
912	8	5	0.049505	2	0.00881057
2153	7	5	0.049505	2	0.00881057
3000	8	5	0.049505	2	0.00881057
512	7	5	0.049505	2	0.00881057
1287	7	5	0.049505	2	0.00881057
29	7	5	0.049505	2	0.00881057
2630	6	4	0.039604	2	0.00881057
1041	7	4	0.039604	2	0.00881057
876	6	4	0.039604	2	0.00881057
2245	6	4	0.039604	2	0.00881057
482	7	4	0.039604	2	0.00881057
1488	6	4	0.039604	2	0.00881057
2895	6	4	0.039604	2	0.00881057
2047	6	4	0.039604	2	0.00881057
288	6	3	0.029703	2	0.00881057
387	6	3	0.029703	2	0.00881057
132	5	3	0.029703	2	0.00881057
505	5	3	0.029703	2	0.00881057
888	5	3	0.029703	2	0.00881057
1137	6	3	0.029703	2	0.00881057
2465	5	3	0.029703	2	0.00881057
2397	5	3	0.029703	2	0.00881057
630	6	3	0.029703	2	0.00881057
849	5	3	0.029703	2	0.00881057
2774	5	3	0.029703	2	0.00881057
2074	5	3	0.029703	2	0.00881057
1319	6	3	0.029703	2	0.00881057
3087	5	3	0.029703	2	0.00881057
2098	5	3	0.029703	2	0.00881057
765	5	3	0.029703	2	0.00881057
400	6	3	0.029703	2	0.00881057
581	5	3	0.029703	2	0.00881057
546	6	2	0.019802	2	0.00881057
992	4	2	0.019802	2	0.00881057
646	4	2	0.019802	2	0.00881057
2324	4	2	0.019802	2	0.00881057
2636	4	2	0.019802	2	0.00881057
282	4	2	0.019802	2	0.00881057
346	4	2	0.019802	2	0.00881057
984	4	2	0.019802	2	0.00881057
152	4	2	0.019802	2	0.00881057
182	4	2	0.019802	2	0.00881057
3146	4	2	0.019802	2	0.00881057
180	4	2	0.019802	2	0.00881057
1593	4	2	0.019802	2	0.00881057
2577	4	2	0.019802	2	0.00881057
3133	4	2	0.019802	2	0.00881057
2239	4	2	0.019802	2	0.00881057
2523	4	2	0.019802	2	0.00881057
2137	4	2	0.019802	2	0.00881057
484	4	2	0.019802	2	0.00881057
1359	4	2	0.019802	2	0.00881057
2352	4	2	0.019802	2	0.00881057
1899	4	2	0.019802	2	0.00881057
3151	4	2	0.019802	2	0.00881057
1126	4	2	0.019802	2	0.00881057
2764	4	2	0.019802	2	0.00881057
997	4	2	0.019802	2	0.00881057
492	4	2	0.019802	2	0.00881057
2922	4	2	0.019802	2	0.00881057
2998	4	2	0.019802	2	0.00881057
873	4	2	0.019802	2	0.00881057
2212	4	2	0.019802	2	0.00881057
994	4	2	0.019802	2	0.00881057
750	4	2	0.019802	2	0.00881057
942	4	2	0.019802	2	0.00881057
562	5	2	0.019802	2	0.00881057
1219	4	2	0.019802	2	0.00881057
242	4	2	0.019802	2	0.00881057
3205	4	2	0.019802	2	0.00881057
1635	4	2	0.019802	2	0.00881057
2233	4	2	0.019802	2	0.00881057
3210	3	1	0.00990099	2	0.00881057
2071	3	1	0.00990099	2	0.00881057
2798	3	1	0.00990099	2	0.00881057
1263	3	1	0.00990099	2	0.00881057
1293	3	1	0.00990099	2	0.00881057
2722	3	1	0.00990099	2	0.00881057
2904	3	1	0.00990099	2	0.00881057
2043	3	1	0.00990099	2	0.00881057
1194	3	1	0.00990099	2	0.00881057
2582	3	1	0.00990099	2	0.00881057
1983	3	1	0.00990099	2	0.00881057
830	3	1	0.00990099	2	0.00881057
2920	3	1	0.00990099	2	0.00881057
801	3	1	0.00990099	2	0.00881057
1234	3	1	0.00990099	2	0.00881057
2645	3	1	0.00990099	2	0.00881057
2948	3	1	0.00990099	2	0.00881057
964	3	1	0.00990099	2	0.00881057
2425	4	1	0.00990099	2	0.00881057
2711	3	1	0.00990099	2	0.00881057
2183	3	1	0.00990099	2	0.00881057
645	3	1	0.00990099	2	0.00881057
1652	3	1	0.00990099	2	0.00881057
2080	3	1	0.00990099	2	0.00881057
252	3	1	0.00990099	2	0.00881057
1344	3	1	0.00990099	2	0.00881057
1365	3	1	0.00990099	2	0.00881057
1726	3	1	0.00990099	2	0.00881057
500	3	1	0.00990099	2	0.00881057
2161	3	1	0.00990099	2	0.00881057
2242	3	1	0.00990099	2	0.00881057
2661	3	1	0.00990099	2	0.00881057
3023	3	1	0.00990099	2	0.00881057
1467	3	1	0.00990099	2	0.00881057
2505	4	1	0.00990099	2	0.00881057
2573	3	1	0.00990099	2	0.00881057
309	3	1	0.00990099	2	0.00881057
3206	3	1	0.00990099	2	0.00881057
2128	3	1	0.00990099	2	0.00881057
3103	3	1	0.00990099	2	0.00881057
3106	3	1	0.00990099	2	0.00881057
793	3	1	0.00990099	2	0.00881057
2783	3	1	0.00990099	2	0.00881057
85	3	1	0.00990099	2	0.00881057
243	3	1	0.00990099	2	0.00881057
1591	6	1	0.00990099	2	0.00881057
151	3	1	0.00990099	2	0.00881057
1734	3	1	0.00990099	2	0.00881057
87	3	1	0.00990099	2	0.00881057
976	3	1	0.00990099	2	0.00881057
352	3	1	0.00990099	2	0.00881057
1138	3	1	0.00990099	2	0.00881057
967	3	1	0.00990099	2	0.00881057
1290	3	1	0.00990099	2	0.00881057
2792	3	1	0.00990099	2	0.00881057
2151	3	1	0.00990099	2	0.00881057
2576	3	1	0.00990099	2	0.00881057
2988	3	1	0.00990099	2	0.00881057
1068	3	1	0.00990099	2	0.00881057
844	3	1	0.00990099	2	0.00881057
574	3	1	0.00990099	2	0.00881057
810	3	1	0.00990099	2	0.00881057
588	5	1	0.00990099	2	0.00881057
195	4	1	0.00990099	2	0.00881057
2537	3	1	0.00990099	2	0.00881057
2372	3	1	0.00990099	2	0.00881057
2348	3	1	0.00990099	2	0.00881057
2378	3	1	0.00990099	2	0.00881057
330	3	1	0.00990099	2	0.00881057
123	3	1	0.00990099	2	0.00881057
2621	4	1	0.00990099	2	0.00881057
450	3	1	0.00990099	2	0.00881057
1808	3	1	0.00990099	2	0.00881057
2052	3	1	0.00990099	2	0.00881057
2832	3	1	0.00990099	2	0.00881057
3149	3	1	0.00990099	2	0.00881057
2511	3	1	0.00990099	2	0.00881057
393	3	1	0.00990099	2	0.00881057
766	3	1	0.00990099	2	0.00881057
3014	3	1	0.00990099	2	0.00881057
3171	3	1	0.00990099	2	0.00881057
805	3	1	0.00990099	2	0.00881057
501	3	1	0.00990099	2	0.00881057
159	3	1	0.00990099	2	0.00881057
2813	2	0	0	2	0.00881057
2519	2	0	0	2	0.00881057
2558	2	0	0	2	0.00881057
1800	2	0	0	2	0.00881057
2619	3	0	0	2	0.00881057
2173	2	0	0	2	0.00881057
2477	2	0	0	2	0.00881057
2628	2	0	0	2	0.00881057
236	2	0	0	2	0.00881057
743	2	0	0	2	0.00881057
615	2	0	0	2	0.00881057
784	2	0	0	2	0.00881057
1720	2	0	0	2	0.00881057
1810	2	0	0	2	0.00881057
2927	2	0	0	2	0.00881057
2172	3	0	0	2	0.00881057
2210	2	0	0	2	0.00881057
2784	2	0	0	2	0.00881057
223	2	0	0	2	0.00881057
554	2	0	0	2	0.00881057
1543	2	0	0	2	0.00881057
1765	2	0	0	2	0.00881057
2668	2	0	0	2	0.00881057
1736	2	0	0	2	0.00881057
1780	2	0	0	2	0.00881057
2552	2	0	0	2	0.00881057
2424	2	0	0	2	0.00881057
3047	2	0	0	2	0.00881057
1124	2	0	0	2	0.00881057
1572	2	0	0	2	0.00881057
2345	2	0	0	2	0.00881057
1962	2	0	0	2	0.00881057
1963	2	0	0	2	0.00881057
161	2	0	0	2	0.00881057
1382	2	0	0	2	0.00881057
1474	2	0	0	2	0.00881057
2520	2	0	0	2	0.00881057
77	2	0	0	2	0.00881057
509	2	0	0	2	0.00881057
1125	2	0	0	2	0.00881057
2236	2	0	0	2	0.00881057
246	2	0	0	2	0.00881057
292	2	0	0	2	0.00881057
2501	3	0	0	2	0.00881057
3084	2	0	0	2	0.00881057
1139	2	0	0	2	0.00881057
1658	2	0	0	2	0.00881057
684	2	0	0	2	0.00881057
1708	2	0	0	2	0.00881057
1002	2	0	0	2	0.00881057
2350	2	0	0	2	0.00881057
2396	2	0	0	2	0.00881057
76	2	0	0	2	0.00881057
84	2	0	0	2	0.00881057
1288	2	0	0	2	0.00881057
1706	2	0	0	2	0.00881057
3192	2	0	0	2	0.00881057
270	2	0	0	2	0.00881057
1568	4	0	0	2	0.00881057
2606	2	0	0	2	0.00881057
204	2	0	0	2	0.00881057
2807	2	0	0	2	0.00881057
2957	2	0	0	2	0.00881057
2108	2	0	0	2	0.00881057
940	2	0	0	2	0.00881057
1669	2	0	0	2	0.00881057
3188	2	0	0	2	0.00881057
2320	2	0	0	2	0.00881057
2959	2	0	0	2	0.00881057
702	2	0	0	2	0.00881057
150	2	0	0	2	0.00881057
1538	2	0	0	2	0.00881057
2140	2	0	0	2	0.00881057
975	2	0	0	2	0.00881057
3109	2	0	0	2	0.00881057
754	2	0	0	2	0.00881057
313	2	0	0	2	0.00881057
537	2	0	0	2	0.00881057
2040	2	0	0	2	0.00881057
2129	2	0	0	2	0.00881057
1390	2	0	0	2	0.00881057
2104	2	0	0	2	0.00881057
2840	2	0	0	2	0.00881057
1328	2	0	0	2	0.00881057
1239	2	0	0	2	0.00881057
624	2	0	0	2	0.00881057
1444	2	0	0	2	0.00881057
2664	2	0	0	2	0.00881057
439	2	0	0	2	0.00881057
570	2	0	0	2	0.00881057
1557	2	0	0	2	0.00881057
1677	2	0	0	2	0.00881057
2852	2	0	0	2	0.00881057
3030	2	0	0	2	0.00881057
1127	2	0	0	2	0.00881057
2206	2	0	0	2	0.00881057
2459	2	0	0	2	0.00881057
3132	2	0	0	2	0.00881057
250	2	0	0	2	0.00881057
679	2	0	0	2	0.00881057
1937	2	0	0	2	0.00881057
1939	2	0	0	2	0.00881057
2089	2	0	0	2	0.00881057
2227	2	0	0	2	0.00881057
1843	2	0	0	2	0.00881057
2125	2	0	0	2	0.00881057
1942	2	0	0	2	0.00881057
2225	2	0	0	2	0.00881057
699	2	0	0	2	0.00881057
1923	2	0	0	2	0.00881057
2269	2	0	0	2	0.00881057
1410	4	0	0	2	0.00881057
1363	2	0	0	2	0.00881057
1277	2	0	0	2	0.00881057
2371	2	0	0	2	0.00881057
141	2	0	0	2	0.00881057
333	2	0	0	2	0.00881057
2760	2	0	0	2	0.00881057
596	2	0	0	2	0.00881057
654	2	0	0	2	0.00881057
1109	2	0	0	2	0.00881057
887	2	0	0	2	0.00881057
241	2	0	0	2	0.00881057
2102	2	0	0	2	0.00881057
2657	2	0	0	2	0.00881057
2972	2	0	0	2	0.00881057
2812	2	0	0	2	0.00881057
1452	2	0	0	2	0.00881057
3061	2	0	0	2	0.00881057
1918	2	0	0	2	0.00881057
825	2	0	0	2	0.00881057
832	2	0	0	2	0.00881057
2716	2	0	0	2	0.00881057
3169	2	0	0	2	0.00881057
1242	2	0	0	2	0.00881057
1556	2	0	0	2	0.00881057
1566	2	0	0	2	0.00881057
2910	7	6	0.0594059	1	0.00440529
2328	7	6	0.0594059	1	0.00440529
1356	5	4	0.039604	1	0.00440529
2420	5	4	0.039604	1	0.00440529
2246	5	4	0.039604	1	0.00440529
748	5	4	0.039604	1	0.00440529
696	5	3	0.029703	1	0.00440529
813	4	3	0.029703	1	0.00440529
2450	5	3	0.029703	1	0.00440529
2757	5	3	0.029703	1	0.00440529
1026	4	3	0.029703	1	0.00440529
1165	4	3	0.029703	1	0.00440529
2064	4	3	0.029703	1	0.00440529
802	4	3	0.029703	1	0.00440529
272	4	3	0.029703	1	0.00440529
2653	4	3	0.029703	1	0.00440529
2026	4	3	0.029703	1	0.00440529
2850	4	3	0.029703	1	0.00440529
1508	4	3	0.029703	1	0.00440529
2426	4	3	0.029703	1	0.00440529
2327	4	3	0.029703	1	0.00440529
2717	4	3	0.029703	1	0.00440529
2662	4	3	0.029703	1	0.00440529
3066	4	3	0.029703	1	0.00440529
1614	4	3	0.029703	1	0.00440529
853	4	3	0.029703	1	0.00440529
2862	4	3	0.029703	1	0.00440529
2275	4	3	0.029703	1	0.00440529
1050	5	3	0.029703	1	0.00440529
502	3	2	0.019802	1	0.00440529
917	3	2	0.019802	1	0.00440529
2996	3	2	0.019802	1	0.00440529
255	3	2	0.019802	1	0.00440529
952	3	2	0.019802	1	0.00440529
1228	3	2	0.019802	1	0.00440529
1516	3	2	0.019802	1	0.00440529
2771	3	2	0.019802	1	0.00440529
532	3	2	0.019802	1	0.00440529
867	3	2	0.019802	1	0.00440529
1458	3	2	0.019802	1	0.00440529
1498	3	2	0.019802	1	0.00440529
1837	3	2	0.019802	1	0.00440529
3145	3	2	0.019802	1	0.00440529
2393	3	2	0.019802	1	0.00440529
2188	3	2	0.019802	1	0.00440529
518	3	2	0.019802	1	0.00440529
3092	3	2	0.019802	1	0.00440529
882	3	2	0.019802	1	0.00440529
2629	3	2	0.019802	1	0.00440529
2867	3	2	0.019802	1	0.00440529
3069	3	2	0.019802	1	0.00440529
577	3	2	0.019802	1	0.00440529
1341	4	2	0.019802	1	0.00440529
477	3	2	0.019802	1	0.00440529
1909	3	2	0.019802	1	0.00440529
2017	4	2	0.019802	1	0.00440529
2096	3	2	0.019802	1	0.00440529
478	3	2	0.019802	1	0.00440529
1205	4	2	0.019802	1	0.00440529
363	3	2	0.019802	1	0.00440529
2561	3	2	0.019802	1	0.00440529
3033	3	2	0.019802	1	0.00440529
842	3	2	0.019802	1	0.00440529
1301	3	2	0.019802	1	0.00440529
2775	3	2	0.019802	1	0.00440529
2789	3	2	0.019802	1	0.00440529
3021	3	2	0.019802	1	0.00440529
3108	4	2	0.019802	1	0.00440529
540	3	2	0.019802	1	0.00440529
524	3	2	0.019802	1	0.00440529
156	3	2	0.019802	1	0.00440529
657	3	2	0.019802	1	0.00440529
1131	3	2	0.019802	1	0.00440529
2522	3	2	0.019802	1	0.00440529
2160	3	2	0.019802	1	0.00440529
1155	4	2	0.019802	1	0.00440529
2136	3	2	0.019802	1	0.00440529
1728	3	2	0.019802	1	0.00440529
2155	3	2	0.019802	1	0.00440529
408	3	2	0.019802	1	0.00440529
225	3	2	0.019802	1	0.00440529
511	4	2	0.019802	1	0.00440529
1755	3	2	0.019802	1	0.00440529
2222	2	1	0.00990099	1	0.00440529
621	2	1	0.00990099	1	0.00440529
1128	2	1	0.00990099	1	0.00440529
2479	2	1	0.00990099	1	0.00440529
1076	2	1	0.00990099	1	0.00440529
798	2	1	0.00990099	1	0.00440529
2442	2	1	0.00990099	1	0.00440529
2747	2	1	0.00990099	1	0.00440529
1092	2	1	0.00990099	1	0.00440529
2567	2	1	0.00990099	1	0.00440529
2612	2	1	0.00990099	1	0.00440529
3027	2	1	0.00990099	1	0.00440529
1840	2	1	0.00990099	1	0.00440529
2432	2	1	0.00990099	1	0.00440529
144	2	1	0.00990099	1	0.00440529
807	2	1	0.00990099	1	0.00440529
2079	2	1	0.00990099	1	0.00440529
244	2	1	0.00990099	1	0.00440529
872	2	1	0.00990099	1	0.00440529
1893	2	1	0.00990099	1	0.00440529
2377	2	1	0.00990099	1	0.00440529
2604	2	1	0.00990099	1	0.00440529
2917	2	1	0.00990099	1	0.00440529
3093	2	1	0.00990099	1	0.00440529
2050	2	1	0.00990099	1	0.00440529
2524	2	1	0.00990099	1	0.00440529
528	2	1	0.00990099	1	0.00440529
2325	2	1	0.00990099	1	0.00440529
2976	2	1	0.00990099	1	0.00440529
1080	2	1	0.00990099	1	0.00440529
2555	2	1	0.00990099	1	0.00440529
147	2	1	0.00990099	1	0.00440529
1123	2	1	0.00990099	1	0.00440529
2048	2	1	0.00990099	1	0.00440529
828	2	1	0.00990099	1	0.00440529
1754	2	1	0.00990099	1	0.00440529
273	3	1	0.00990099	1	0.00440529
1324	3	1	0.00990099	1	0.00440529
373	2	1	0.00990099	1	0.00440529
957	2	1	0.00990099	1	0.00440529
1413	2	1	0.00990099	1	0.00440529
2690	2	1	0.00990099	1	0.00440529
3100	2	1	0.00990099	1	0.00440529
82	2	1	0.00990099	1	0.00440529
102	2	1	0.00990099	1	0.00440529
1243	2	1	0.00990099	1	0.00440529
2298	2	1	0.00990099	1	0.00440529
1575	2	1	0.00990099	1	0.00440529
2063	4	1	0.00990099	1	0.00440529
2651	2	1	0.00990099	1	0.00440529
746	2	1	0.00990099	1	0.00440529
1996	2	1	0.00990099	1	0.00440529
2103	2	1	0.00990099	1	0.00440529
2970	2	1	0.00990099	1	0.00440529
2587	2	1	0.00990099	1	0.00440529
945	2	1	0.00990099	1	0.00440529
2925	2	1	0.00990099	1	0.00440529
367	2	1	0.00990099	1	0.00440529
2209	2	1	0.00990099	1	0.00440529
2692	2	1	0.00990099	1	0.00440529
2958	2	1	0.00990099	1	0.00440529
3051	2	1	0.00990099	1	0.00440529
114	3	1	0.00990099	1	0.00440529
552	2	1	0.00990099	1	0.00440529
789	2	1	0.00990099	1	0.00440529
1272	2	1	0.00990099	1	0.00440529
2211	2	1	0.00990099	1	0.00440529
2625	2	1	0.00990099	1	0.00440529
2734	2	1	0.00990099	1	0.00440529
506	2	1	0.00990099	1	0.00440529
133	2	1	0.00990099	1	0.00440529
510	3	1	0.00990099	1	0.00440529
1029	2	1	0.00990099	1	0.00440529
1737	2	1	0.00990099	1	0.00440529
2865	2	1	0.00990099	1	0.00440529
2008	2	1	0.00990099	1	0.00440529
925	2	1	0.00990099	1	0.00440529
2016	2	1	0.00990099	1	0.00440529
2876	2	1	0.00990099	1	0.00440529
2053	2	1	0.00990099	1	0.00440529
1758	2	1	0.00990099	1	0.00440529
955	2	1	0.00990099	1	0.00440529
2732	2	1	0.00990099	1	0.00440529
1054	2	1	0.00990099	1	0.00440529
2167	3	1	0.00990099	1	0.00440529
514	2	1	0.00990099	1	0.00440529
2150	2	1	0.00990099	1	0.00440529
2931	2	1	0.00990099	1	0.00440529
2964	2	1	0.00990099	1	0.00440529
2989	2	1	0.00990099	1	0.00440529
2997	2	1	0.00990099	1	0.00440529
3016	2	1	0.00990099	1	0.00440529
840	2	1	0.00990099	1	0.00440529
497	2	1	0.00990099	1	0.00440529
2248	2	1	0.00990099	1	0.00440529
953	2	1	0.00990099	1	0.00440529
1039	2	1	0.00990099	1	0.00440529
2342	2	1	0.00990099	1	0.00440529
2506	2	1	0.00990099	1	0.00440529
1998	2	1	0.00990099	1	0.00440529
1527	2	1	0.00990099	1	0.00440529
1055	2	1	0.00990099	1	0.00440529
2014	2	1	0.00990099	1	0.00440529
866	2	1	0.00990099	1	0.00440529
2588	2	1	0.00990099	1	0.00440529
3101	3	1	0.00990099	1	0.00440529
396	2	1	0.00990099	1	0.00440529
222	2	1	0.00990099	1	0.00440529
231	2	1	0.00990099	1	0.00440529
1775	2	1	0.00990099	1	0.00440529
429	3	1	0.00990099	1	0.00440529
2247	2	1	0.00990099	1	0.00440529
881	2	1	0.00990099	1	0.00440529
1401	2	1	0.00990099	1	0.00440529
157	2	1	0.00990099	1	0.00440529
174	2	1	0.00990099	1	0.00440529
284	2	1	0.00990099	1	0.00440529
2241	2	1	0.00990099	1	0.00440529
669	2	1	0.00990099	1	0.00440529
2029	2	1	0.00990099	1	0.00440529
324	2	1	0.00990099	1	0.00440529
2297	2	1	0.00990099	1	0.00440529
2395	2	1	0.00990099	1	0.00440529
3187	2	1	0.00990099	1	0.00440529
2266	2	1	0.00990099	1	0.00440529
3157	2	1	0.00990099	1	0.00440529
2024	2	1	0.00990099	1	0.00440529
1101	2	1	0.00990099	1	0.00440529
536	2	1	0.00990099	1	0.00440529
1044	2	1	0.00990099	1	0.00440529
2454	2	1	0.00990099	1	0.00440529
2720	2	1	0.00990099	1	0.00440529
2334	2	1	0.00990099	1	0.00440529
289	2	1	0.00990099	1	0.00440529
1110	2	1	0.00990099	1	0.00440529
3154	2	1	0.00990099	1	0.00440529
933	3	1	0.00990099	1	0.00440529
1072	2	1	0.00990099	1	0.00440529
395	2	1	0.00990099	1	0.00440529
1107	2	1	0.00990099	1	0.00440529
1237	3	1	0.00990099	1	0.00440529
235	2	1	0.00990099	1	0.00440529
308	2	1	0.00990099	1	0.00440529
379	2	1	0.00990099	1	0.00440529
1282	2	1	0.00990099	1	0.00440529
3080	2	1	0.00990099	1	0.00440529
2264	2	1	0.00990099	1	0.00440529
806	2	1	0.00990099	1	0.00440529
1093	2	1	0.00990099	1	0.00440529
210	2	1	0.00990099	1	0.00440529
1476	2	1	0.00990099	1	0.00440529
1673	2	1	0.00990099	1	0.00440529
2841	2	1	0.00990099	1	0.00440529
2718	2	1	0.00990099	1	0.00440529
3078	3	1	0.00990099	1	0.00440529
1182	2	1	0.00990099	1	0.00440529
1766	2	1	0.00990099	1	0.00440529
2366	1	0	0	1	0.00440529
228	1	0	0	1	0.00440529
956	1	0	0	1	0.00440529
2822	1	0	0	1	0.00440529
2829	1	0	0	1	0.00440529
90	1	0	0	1	0.00440529
1257	1	0	0	1	0.00440529
1716	1	0	0	1	0.00440529
1790	1	0	0	1	0.00440529
1809	1	0	0	1	0.00440529
1812	1	0	0	1	0.00440529
2045	1	0	0	1	0.00440529
3128	1	0	0	1	0.00440529
708	1	0	0	1	0.00440529
2171	1	0	0	1	0.00440529
2322	1	0	0	1	0.00440529
1862	2	0	0	1	0.00440529
122	1	0	0	1	0.00440529
503	1	0	0	1	0.00440529
606	1	0	0	1	0.00440529
1756	1	0	0	1	0.00440529
2122	1	0	0	1	0.00440529
2200	1	0	0	1	0.00440529
2892	1	0	0	1	0.00440529
2893	1	0	0	1	0.00440529
3086	1	0	0	1	0.00440529
3124	1	0	0	1	0.00440529
488	1	0	0	1	0.00440529
1335	1	0	0	1	0.00440529
127	1	0	0	1	0.00440529
165	1	0	0	1	0.00440529
166	2	0	0	1	0.00440529
1338	1	0	0	1	0.00440529
1751	1	0	0	1	0.00440529
1770	1	0	0	1	0.00440529
1919	1	0	0	1	0.00440529
2060	1	0	0	1	0.00440529
2070	1	0	0	1	0.00440529
69	1	0	0	1	0.00440529
299	1	0	0	1	0.00440529
838	1	0	0	1	0.00440529
937	1	0	0	1	0.00440529
1035	1	0	0	1	0.00440529
1904	1	0	0	1	0.00440529
1503	1	0	0	1	0.00440529
2912	1	0	0	1	0.00440529
1946	1	0	0	1	0.00440529
1954	1	0	0	1	0.00440529
2386	1	0	0	1	0.00440529
247	1	0	0	1	0.00440529
1740	1	0	0	1	0.00440529
732	2	0	0	1	0.00440529
1590	1	0	0	1	0.00440529
3037	2	0	0	1	0.00440529
527	1	0	0	1	0.00440529
2192	1	0	0	1	0.00440529
3097	1	0	0	1	0.00440529
2435	1	0	0	1	0.00440529
171	1	0	0	1	0.00440529
269	1	0	0	1	0.00440529
271	1	0	0	1	0.00440529
449	1	0	0	1	0.00440529
632	1	0	0	1	0.00440529
1475	1	0	0	1	0.00440529
1718	1	0	0	1	0.00440529
2615	1	0	0	1	0.00440529
2709	1	0	0	1	0.00440529
907	1	0	0	1	0.00440529
1214	1	0	0	1	0.00440529
2240	1	0	0	1	0.00440529
2446	1	0	0	1	0.00440529
2570	1	0	0	1	0.00440529
108	2	0	0	1	0.00440529
419	1	0	0	1	0.00440529
741	1	0	0	1	0.00440529
845	1	0	0	1	0.00440529
1069	1	0	0	1	0.00440529
1189	1	0	0	1	0.00440529
1250	1	0	0	1	0.00440529
1305	1	0	0	1	0.00440529
2221	1	0	0	1	0.00440529
2766	1	0	0	1	0.00440529
1114	1	0	0	1	0.00440529
1149	1	0	0	1	0.00440529
1191	1	0	0	1	0.00440529
1562	1	0	0	1	0.00440529
3181	1	0	0	1	0.00440529
315	1	0	0	1	0.00440529
417	1	0	0	1	0.00440529
719	1	0	0	1	0.00440529
1043	1	0	0	1	0.00440529
1744	1	0	0	1	0.00440529
1746	1	0	0	1	0.00440529
1750	1	0	0	1	0.00440529
2004	1	0	0	1	0.00440529
2609	1	0	0	1	0.00440529
2355	1	0	0	1	0.00440529
2492	1	0	0	1	0.00440529
1876	1	0	0	1	0.00440529
1999	1	0	0	1	0.00440529
989	1	0	0	1	0.00440529
1977	1	0	0	1	0.00440529
1993	1	0	0	1	0.00440529
1075	1	0	0	1	0.00440529
2144	1	0	0	1	0.00440529
2284	1	0	0	1	0.00440529
2405	1	0	0	1	0.00440529
2543	1	0	0	1	0.00440529
2610	1	0	0	1	0.00440529
2624	1	0	0	1	0.00440529
2673	1	0	0	1	0.00440529
2675	2	0	0	1	0.00440529
3095	1	0	0	1	0.00440529
1842	1	0	0	1	0.00440529
2323	1	0	0	1	0.00440529
2376	2	0	0	1	0.00440529
2960	1	0	0	1	0.00440529
329	1	0	0	1	0.00440529
2882	1	0	0	1	0.00440529
594	1	0	0	1	0.00440529
1281	1	0	0	1	0.00440529
1645	1	0	0	1	0.00440529
1659	1	0	0	1	0.00440529
2076	1	0	0	1	0.00440529
2237	1	0	0	1	0.00440529
2340	1	0	0	1	0.00440529
2410	1	0	0	1	0.00440529
788	1	0	0	1	0.00440529
1429	1	0	0	1	0.00440529
2926	1	0	0	1	0.00440529
75	1	0	0	1	0.00440529
280	1	0	0	1	0.00440529
322	1	0	0	1	0.00440529
590	1	0	0	1	0.00440529
2498	1	0	0	1	0.00440529
2563	1	0	0	1	0.00440529
2701	1	0	0	1	0.00440529
1058	1	0	0	1	0.00440529
2455	1	0	0	1	0.00440529
2801	1	0	0	1	0.00440529
893	1	0	0	1	0.00440529
3115	1	0	0	1	0.00440529
1416	1	0	0	1	0.00440529
1519	1	0	0	1	0.00440529
1620	1	0	0	1	0.00440529
663	1	0	0	1	0.00440529
1321	1	0	0	1	0.00440529
3055	1	0	0	1	0.00440529
533	1	0	0	1	0.00440529
860	1	0	0	1	0.00440529
879	1	0	0	1	0.00440529
880	1	0	0	1	0.00440529
1792	1	0	0	1	0.00440529
1922	1	0	0	1	0.00440529
2032	1	0	0	1	0.00440529
2118	1	0	0	1	0.00440529
2147	1	0	0	1	0.00440529
2231	1	0	0	1	0.00440529
2110	1	0	0	1	0.00440529
1506	1	0	0	1	0.00440529
681	1	0	0	1	0.00440529
1081	1	0	0	1	0.00440529
1184	1	0	0	1	0.00440529
1213	1	0	0	1	0.00440529
1535	2	0	0	1	0.00440529
2358	1	0	0	1	0.00440529
459	1	0	0	1	0.00440529
471	1	0	0	1	0.00440529
1528	1	0	0	1	0.00440529
2597	1	0	0	1	0.00440529
32	1	0	0	1	0.00440529
148	2	0	0	1	0.00440529
207	1	0	0	1	0.00440529
281	1	0	0	1	0.00440529
348	1	0	0	1	0.00440529
360	1	0	0	1	0.00440529
418	1	0	0	1	0.00440529
466	1	0	0	1	0.00440529
1661	1	0	0	1	0.00440529
1733	1	0	0	1	0.00440529
2117	1	0	0	1	0.00440529
2437	1	0	0	1	0.00440529
2475	1	0	0	1	0.00440529
2761	1	0	0	1	0.00440529
2762	1	0	0	1	0.00440529
2787	1	0	0	1	0.00440529
304	1	0	0	1	0.00440529
817	1	0	0	1	0.00440529
1705	1	0	0	1	0.00440529
1389	1	0	0	1	0.00440529
2471	1	0	0	1	0.00440529
603	1	0	0	1	0.00440529
609	1	0	0	1	0.00440529
771	1	0	0	1	0.00440529
1249	1	0	0	1	0.00440529
1517	1	0	0	1	0.00440529
1702	1	0	0	1	0.00440529
2826	1	0	0	1	0.00440529
899	1	0	0	1	0.00440529
954	1	0	0	1	0.00440529
1985	1	0	0	1	0.00440529
2305	1	0	0	1	0.00440529
2623	2	0	0	1	0.00440529
651	1	0	0	1	0.00440529
2033	1	0	0	1	0.00440529
820	1	0	0	1	0.00440529
1102	1	0	0	1	0.00440529
1934	1	0	0	1	0.00440529
2837	1	0	0	1	0.00440529
2884	1	0	0	1	0.00440529
2756	1	0	0	1	0.00440529
376	2	0	0	1	0.00440529
847	1	0	0	1	0.00440529
870	1	0	0	1	0.00440529
1241	1	0	0	1	0.00440529
3126	1	0	0	1	0.00440529
1605	1	0	0	1	0.00440529
2515	1	0	0	1	0.00440529
1561	1	0	0	1	0.00440529
946	1	0	0	1	0.00440529
1113	1	0	0	1	0.00440529
2073	1	0	0	1	0.00440529
3104	1	0	0	1	0.00440529
582	1	0	0	1	0.00440529
712	1	0	0	1	0.00440529
792	1	0	0	1	0.00440529
1951	1	0	0	1	0.00440529
3174	1	0	0	1	0.00440529
139	1	0	0	1	0.00440529
516	1	0	0	1	0.00440529
623	1	0	0	1	0.00440529
629	1	0	0	1	0.00440529
692	1	0	0	1	0.00440529
697	1	0	0	1	0.00440529
707	1	0	0	1	0.00440529
1048	1	0	0	1	0.00440529
1070	1	0	0	1	0.00440529
1204	1	0	0	1	0.00440529
1232	1	0	0	1	0.00440529
1285	1	0	0	1	0.00440529
1355	1	0	0	1	0.00440529
2021	1	0	0	1	0.00440529
2447	2	0	0	1	0.00440529
2885	1	0	0	1	0.00440529
600	1	0	0	1	0.00440529
759	1	0	0	1	0.00440529
1095	1	0	0	1	0.00440529
1823	1	0	0	1	0.00440529
1835	1	0	0	1	0.00440529
2255	1	0	0	1	0.00440529
2696	1	0	0	1	0.00440529
682	1	0	0	1	0.00440529
1397	1	0	0	1	0.00440529
164	1	0	0	1	0.00440529
1027	1	0	0	1	0.00440529
1264	1	0	0	1	0.00440529
1339	1	0	0	1	0.00440529
1366	1	0	0	1	0.00440529
2163	1	0	0	1	0.00440529
2451	1	0	0	1	0.00440529
2942	1	0	0	1	0.00440529
3177	1	0	0	1	0.00440529
50	1	0	0	1	0.00440529
2694	1	0	0	1	0.00440529
3035	1	0	0	1	0.00440529
3129	1	0	0	1	0.00440529
2263	1	0	0	1	0.00440529
2710	1	0	0	1	0.00440529
2786	1	0	0	1	0.00440529
1188	1	0	0	1	0.00440529
2949	1	0	0	1	0.00440529
3067	1	0	0	1	0.00440529
2849	2	0	0	1	0.00440529
2973	1	0	0	1	0.00440529
1406	1	0	0	1	0.00440529
1422	1	0	0	1	0.00440529
1385	1	0	0	1	0.00440529
420	1	0	0	1	0.00440529
1560	1	0	0	1	0.00440529
705	1	0	0	1	0.00440529
1384	1	0	0	1	0.00440529
1650	1	0	0	1	0.00440529
1839	1	0	0	1	0.00440529
2715	1	0	0	1	0.00440529
3165	1	0	0	1	0.00440529
455	1	0	0	1	0.00440529
2083	1	0	0	1	0.00440529
51	1	0	0	1	0.00440529
1084	1	0	0	1	0.00440529
2086	1	0	0	1	0.00440529
2763	1	0	0	1	0.00440529
3208	1	0	0	1	0.00440529
1648	1	0	0	1	0.00440529
2945	1	0	0	1	0.00440529
948	1	0	0	1	0.00440529
2695	1	0	0	1	0.00440529
430	1	0	0	1	0.00440529
811	1	0	0	1	0.00440529
2754	1	0	0	1	0.00440529
683	1	0	0	1	0.00440529
2983	1	0	0	1	0.00440529
117	1	0	0	1	0.00440529
914	1	0	0	1	0.00440529
1587	1	0	0	1	0.00440529
1931	1	0	0	1	0.00440529
2723	1	0	0	1	0.00440529
113	1	0	0	1	0.00440529
317	1	0	0	1	0.00440529
567	1	0	0	1	0.00440529
729	1	0	0	1	0.00440529
2143	1	0	0	1	0.00440529
2152	1	0	0	1	0.00440529
2154	1	0	0	1	0.00440529
2605	1	0	0	1	0.00440529
3159	1	0	0	1	0.00440529
1551	1	0	0	1	0.00440529
2190	1	0	0	1	0.00440529
2480	1	0	0	1	0.00440529
2521	1	0	0	1	0.00440529
3029	1	0	0	1	0.00440529
177	2	0	0	1	0.00440529
706	1	0	0	1	0.00440529
1112	1	0	0	1	0.00440529
1164	1	0	0	1	0.00440529
776	1	0	0	1	0.00440529
1303	1	0	0	1	0.00440529
1710	1	0	0	1	0.00440529
1747	1	0	0	1	0.00440529
1917	1	0	0	1	0.00440529
2469	1	0	0	1	0.00440529
2890	1	0	0	1	0.00440529
2930	1	0	0	1	0.00440529
781	1	0	0	1	0.00440529
2182	1	0	0	1	0.00440529
2287	2	0	0	1	0.00440529
871	1	0	0	1	0.00440529
1449	1	0	0	1	0.00440529
2338	1	0	0	1	0.00440529
2414	1	0	0	1	0.00440529
824	1	0	0	1	0.00440529
2485	1	0	0	1	0.00440529
2782	1	0	0	1	0.00440529
2971	1	0	0	1	0.00440529
2855	1	0	0	1	0.00440529
2873	1	0	0	1	0.00440529
2900	1	0	0	1	0.00440529
2956	1	0	0	1	0.00440529
938	1	0	0	1	0.00440529
1098	1	0	0	1	0.00440529
1130	1	0	0	1	0.00440529
1369	1	0	0	1	0.00440529
2781	1	0	0	1	0.00440529
2933	1	0	0	1	0.00440529
2531	1	0	0	1	0.00440529
1405	1	0	0	1	0.00440529
2503	1	0	0	1	0.00440529
2674	1	0	0	1	0.00440529
2896	1	0	0	1	0.00440529
277	1	0	0	1	0.00440529
676	1	0	0	1	0.00440529
1972	1	0	0	1	0.00440529
2398	1	0	0	1	0.00440529
2041	1	0	0	1	0.00440529
2093	1	0	0	1	0.00440529
2872	1	0	0	1	0.00440529
2968	1	0	0	1	0.00440529
2969	1	0	0	1	0.00440529
462	1	0	0	1	0.00440529
923	1	0	0	1	0.00440529
962	1	0	0	1	0.00440529
1540	1	0	0	1	0.00440529
1542	1	0	0	1	0.00440529
2851	1	0	0	1	0.00440529
2430	1	0	0	1	0.00440529
2982	1	0	0	1	0.00440529
1133	1	0	0	1	0.00440529
1404	1	0	0	1	0.00440529
2286	1	0	0	1	0.00440529
3162	1	0	0	1	0.00440529
2579	1	0	0	1	0.00440529
1486	1	0	0	1	0.00440529
2797	1	0	0	1	0.00440529
2282	1	0	0	1	0.00440529
199	1	0	0	1	0.00440529
1438	1	0	0	1	0.00440529
1526	1	0	0	1	0.00440529
2369	1	0	0	1	0.00440529
2839	1	0	0	1	0.00440529
118	1	0	0	1	0.00440529
135	1	0	0	1	0.00440529
1105	1	0	0	1	0.00440529
1106	1	0	0	1	0.00440529
1120	1	0	0	1	0.00440529
337	1	0	0	1	0.00440529
631	1	0	0	1	0.00440529
2977	1	0	0	1	0.00440529
321	1	0	0	1	0.00440529
738	1	0	0	1	0.00440529
1424	1	0	0	1	0.00440529
1504	1	0	0	1	0.00440529
1585	1	0	0	1	0.00440529
1642	1	0	0	1	0.00440529
1643	1	0	0	1	0.00440529
1730	1	0	0	1	0.00440529
2068	1	0	0	1	0.00440529
494	1	0	0	1	0.00440529
1783	1	0	0	1	0.00440529
138	1	0	0	1	0.00440529
566	1	0	0	1	0.00440529
1196	1	0	0	1	0.00440529
2626	1	0	0	1	0.00440529
2693	1	0	0	1	0.00440529
3056	1	0	0	1	0.00440529
1888	1	0	0	1	0.00440529
1987	1	0	0	1	0.00440529
2030	1	0	0	1	0.00440529
1337	1	0	0	1	0.00440529
1493	1	0	0	1	0.00440529
1478	1	0	0	1	0.00440529
498	1	0	0	1	0.00440529
569	1	0	0	1	0.00440529
1960	1	0	0	1	0.00440529
2600	1	0	0	1	0.00440529
3089	1	0	0	1	0.00440529
585	1	0	0	1	0.00440529
783	1	0	0	1	0.00440529
1469	1	0	0	1	0.00440529
1275	1	0	0	1	0.00440529
1859	1	0	0	1	0.00440529
2834	1	0	0	1	0.00440529
341	1	0	0	1	0.00440529
428	1	0	0	1	0.00440529
889	1	0	0	1	0.00440529
2112	1	0	0	1	0.00440529
2886	1	0	0	1	0.00440529
3158	1	0	0	1	0.00440529
3195	1	0	0	1	0.00440529
474	1	0	0	1	0.00440529
1066	1	0	0	1	0.00440529
1768	1	0	0	1	0.00440529
1436	1	0	0	1	0.00440529
2105	1	0	0	1	0.00440529
666	1	0	0	1	0.00440529
2936	1	0	0	1	0.00440529
1477	1	0	0	1	0.00440529
735	1	0	0	1	0.00440529
1171	4	4	0.039604	0	0
276	3	3	0.029703	0	0
201	3	3	0.029703	0	0
764	3	3	0.029703	0	0
2162	3	3	0.029703	0	0
717	3	3	0.029703	0	0
2759	4	3	0.029703	0	0
541	3	3	0.029703	0	0
928	3	3	0.029703	0	0
1085	2	2	0.019802	0	0
1326	2	2	0.019802	0	0
1521	2	2	0.019802	0	0
432	3	2	0.019802	0	0
627	2	2	0.019802	0	0
444	2	2	0.019802	0	0
922	2	2	0.019802	0	0
2993	4	2	0.019802	0	0
1713	2	2	0.019802	0	0
2295	2	2	0.019802	0	0
2507	2	2	0.019802	0	0
2213	2	2	0.019802	0	0
154	3	2	0.019802	0	0
1062	3	2	0.019802	0	0
2002	2	2	0.019802	0	0
3088	2	2	0.019802	0	0
1861	2	2	0.019802	0	0
1357	2	2	0.019802	0	0
573	2	2	0.019802	0	0
2027	2	2	0.019802	0	0
1034	2	2	0.019802	0	0
2785	2	2	0.019802	0	0
1440	2	2	0.019802	0	0
545	2	2	0.019802	0	0
864	2	2	0.019802	0	0
3041	2	2	0.019802	0	0
1688	2	2	0.019802	0	0
2330	2	2	0.019802	0	0
126	2	2	0.019802	0	0
192	2	2	0.019802	0	0
2560	2	2	0.019802	0	0
2081	2	2	0.019802	0	0
2260	2	2	0.019802	0	0
1064	2	2	0.019802	0	0
2874	2	2	0.019802	0	0
1986	2	2	0.019802	0	0
224	2	2	0.019802	0	0
822	3	2	0.019802	0	0
3135	2	2	0.019802	0	0
1470	3	2	0.019802	0	0
2235	2	2	0.019802	0	0
678	2	2	0.019802	0	0
221	2	2	0.019802	0	0
2529	2	2	0.019802	0	0
2067	2	2	0.019802	0	0
458	1	1	0.00990099	0	0
470	1	1	0.00990099	0	0
1104	1	1	0.00990099	0	0
2100	1	1	0.00990099	0	0
2742	1	1	0.00990099	0	0
3011	1	1	0.00990099	0	0
3025	1	1	0.00990099	0	0
3034	1	1	0.00990099	0	0
2120	3	1	0.00990099	0	0
96	1	1	0.00990099	0	0
265	1	1	0.00990099	0	0
924	1	1	0.00990099	0	0
3017	1	1	0.00990099	0	0
3131	1	1	0.00990099	0	0
254	1	1	0.00990099	0	0
268	1	1	0.00990099	0	0
634	2	1	0.00990099	0	0
812	1	1	0.00990099	0	0
1853	1	1	0.00990099	0	0
1940	1	1	0.00990099	0	0
2517	1	1	0.00990099	0	0
275	1	1	0.00990099	0	0
359	1	1	0.00990099	0	0
710	1	1	0.00990099	0	0
831	1	1	0.00990099	0	0
1178	1	1	0.00990099	0	0
2536	1	1	0.00990099	0	0
2765	1	1	0.00990099	0	0
3081	2	1	0.00990099	0	0
1115	1	1	0.00990099	0	0
1480	2	1	0.00990099	0	0
1637	2	1	0.00990099	0	0
2586	1	1	0.00990099	0	0
601	1	1	0.00990099	0	0
1091	1	1	0.00990099	0	0
1828	1	1	0.00990099	0	0
1829	1	1	0.00990099	0	0
1844	1	1	0.00990099	0	0
1908	1	1	0.00990099	0	0
2069	1	1	0.00990099	0	0
2533	1	1	0.00990099	0	0
3189	1	1	0.00990099	0	0
551	1	1	0.00990099	0	0
977	1	1	0.00990099	0	0
1132	1	1	0.00990099	0	0
1322	1	1	0.00990099	0	0
1346	1	1	0.00990099	0	0
426	1	1	0.00990099	0	0
2238	1	1	0.00990099	0	0
2955	1	1	0.00990099	0	0
3184	1	1	0.00990099	0	0
523	2	1	0.00990099	0	0
1203	1	1	0.00990099	0	0
2042	1	1	0.00990099	0	0
115	1	1	0.00990099	0	0
726	1	1	0.00990099	0	0
742	1	1	0.00990099	0	0
921	1	1	0.00990099	0	0
1143	1	1	0.00990099	0	0
2702	1	1	0.00990099	0	0
97	1	1	0.00990099	0	0
327	1	1	0.00990099	0	0
655	1	1	0.00990099	0	0
1662	1	1	0.00990099	0	0
2580	1	1	0.00990099	0	0
2979	2	1	0.00990099	0	0
1161	1	1	0.00990099	0	0
3183	1	1	0.00990099	0	0
86	1	1	0.00990099	0	0
819	1	1	0.00990099	0	0
1226	1	1	0.00990099	0	0
1278	1	1	0.00990099	0	0
2299	1	1	0.00990099	0	0
146	2	1	0.00990099	0	0
160	1	1	0.00990099	0	0
415	1	1	0.00990099	0	0
745	1	1	0.00990099	0	0
892	1	1	0.00990099	0	0
1007	1	1	0.00990099	0	0
1018	1	1	0.00990099	0	0
1787	1	1	0.00990099	0	0
2682	1	1	0.00990099	0	0
465	1	1	0.00990099	0	0
1505	1	1	0.00990099	0	0
2513	1	1	0.00990099	0	0
2634	1	1	0.00990099	0	0
2671	1	1	0.00990099	0	0
2729	1	1	0.00990099	0	0
3152	1	1	0.00990099	0	0
3079	1	1	0.00990099	0	0
37	1	1	0.00990099	0	0
42	1	1	0.00990099	0	0
226	1	1	0.00990099	0	0
1240	1	1	0.00990099	0	0
2174	1	1	0.00990099	0	0
2186	1	1	0.00990099	0	0
2527	1	1	0.00990099	0	0
863	1	1	0.00990099	0	0
886	2	1	0.00990099	0	0
1660	1	1	0.00990099	0	0
2753	1	1	0.00990099	0	0
2928	1	1	0.00990099	0	0
2980	1	1	0.00990099	0	0
2994	1	1	0.00990099	0	0
3054	1	1	0.00990099	0	0
3060	1	1	0.00990099	0	0
3117	1	1	0.00990099	0	0
538	1	1	0.00990099	0	0
539	1	1	0.00990099	0	0
49	1	1	0.00990099	0	0
240	1	1	0.00990099	0	0
1545	1	1	0.00990099	0	0
1973	1	1	0.00990099	0	0
2863	1	1	0.00990099	0	0
371	1	1	0.00990099	0	0
1038	1	1	0.00990099	0	0
1040	1	1	0.00990099	0	0
2124	1	1	0.00990099	0	0
983	1	1	0.00990099	0	0
1691	1	1	0.00990099	0	0
3070	1	1	0.00990099	0	0
343	1	1	0.00990099	0	0
534	1	1	0.00990099	0	0
1795	1	1	0.00990099	0	0
2015	1	1	0.00990099	0	0
2135	1	1	0.00990099	0	0
175	1	1	0.00990099	0	0
263	1	1	0.00990099	0	0
421	1	1	0.00990099	0	0
920	1	1	0.00990099	0	0
1190	1	1	0.00990099	0	0
2256	1	1	0.00990099	0	0
2568	1	1	0.00990099	0	0
2571	1	1	0.00990099	0	0
2666	1	1	0.00990099	0	0
43	1	1	0.00990099	0	0
2992	1	1	0.00990099	0	0
3075	1	1	0.00990099	0	0
693	1	1	0.00990099	0	0
1252	1	1	0.00990099	0	0
91	1	1	0.00990099	0	0
129	1	1	0.00990099	0	0
672	1	1	0.00990099	0	0
1361	1	1	0.00990099	0	0
2871	1	1	0.00990099	0	0
1588	1	1	0.00990099	0	0
1668	1	1	0.00990099	0	0
2028	1	1	0.00990099	0	0
2065	1	1	0.00990099	0	0
2169	1	1	0.00990099	0	0
2374	1	1	0.00990099	0	0
2528	1	1	0.00990099	0	0
2770	1	1	0.00990099	0	0
2879	1	1	0.00990099	0	0
78	1	1	0.00990099	0	0
2788	1	1	0.00990099	0	0
2735	1	1	0.00990099	0	0
2156	1	1	0.00990099	0	0
2406	1	1	0.00990099	0	0
2779	1	1	0.00990099	0	0
358	1	1	0.00990099	0	0
780	1	1	0.00990099	0	0
1235	1	1	0.00990099	0	0
1265	1	1	0.00990099	0	0
158	1	1	0.00990099	0	0
169	1	1	0.00990099	0	0
290	1	1	0.00990099	0	0
1683	1	1	0.00990099	0	0
2902	1	1	0.00990099	0	0
2389	1	1	0.00990099	0	0
1156	1	1	0.00990099	0	0
1749	1	1	0.00990099	0	0
2551	1	1	0.00990099	0	0
2575	1	1	0.00990099	0	0
2679	1	1	0.00990099	0	0
2854	1	1	0.00990099	0	0
112	1	1	0.00990099	0	0
168	1	1	0.00990099	0	0
463	1	1	0.00990099	0	0
2106	1	1	0.00990099	0	0
2317	1	1	0.00990099	0	0
903	1	1	0.00990099	0	0
1020	1	1	0.00990099	0	0
1154	1	1	0.00990099	0	0
1420	1	1	0.00990099	0	0
1680	1	1	0.00990099	0	0
2907	1	1	0.00990099	0	0
1349	1	1	0.00990099	0	0
2730	1	1	0.00990099	0	0
2939	1	1	0.00990099	0	0
1172	1	1	0.00990099	0	0
2819	1	1	0.00990099	0	0
2947	1	1	0.00990099	0	0
2954	1	1	0.00990099	0	0
435	1	1	0.00990099	0	0
1655	1	1	0.00990099	0	0
1657	1	1	0.00990099	0	0
1698	1	1	0.00990099	0	0
1712	1	1	0.00990099	0	0
2740	1	1	0.00990099	0	0
3127	1	1	0.00990099	0	0
1988	1	1	0.00990099	0	0
2039	1	1	0.00990099	0	0
3202	1	1	0.00990099	0	0
1685	1	1	0.00990099	0	0
2916	1	1	0.00990099	0	0
219	1	1	0.00990099	0	0
405	1	1	0.00990099	0	0
496	2	1	0.00990099	0	0
1757	1	1	0.00990099	0	0
451	1	1	0.00990099	0	0
1354	2	1	0.00990099	0	0
1682	1	1	0.00990099	0	0
1707	1	1	0.00990099	0	0
2556	1	1	0.00990099	0	0
2780	1	1	0.00990099	0	0
1430	1	1	0.00990099	0	0
1944	1	1	0.00990099	0	0
1945	1	1	0.00990099	0	0
2512	1	1	0.00990099	0	0
2187	1	1	0.00990099	0	0
1832	1	1	0.00990099	0	0
189	1	1	0.00990099	0	0
190	1	1	0.00990099	0	0
2793	1	1	0.00990099	0	0
2906	1	1	0.00990099	0	0
1014	1	1	0.00990099	0	0
2421	1	1	0.00990099	0	0
2845	1	1	0.00990099	0	0
2848	1	1	0.00990099	0	0
3194	1	1	0.00990099	0	0
1633	1	1	0.00990099	0	0
391	1	1	0.00990099	0	0
411	1	1	0.00990099	0	0
487	1	1	0.00990099	0	0
1011	1	1	0.00990099	0	0
2315	1	1	0.00990099	0	0
2591	1	1	0.00990099	0	0
2614	1	1	0.00990099	0	0
3065	1	1	0.00990099	0	0
3172	1	1	0.00990099	0	0
2422	1	1	0.00990099	0	0
2725	1	1	0.00990099	0	0
2984	1	1	0.00990099	0	0
3112	1	1	0.00990099	0	0
906	1	1	0.00990099	0	0
1964	1	1	0.00990099	0	0
2843	2	1	0.00990099	0	0
639	1	1	0.00990099	0	0
675	1	1	0.00990099	0	0
1134	1	1	0.00990099	0	0
1627	1	1	0.00990099	0	0
3013	1	1	0.00990099	0	0
556	1	1	0.00990099	0	0
1179	1	1	0.00990099	0	0
2203	1	1	0.00990099	0	0
2262	1	1	0.00990099	0	0
1634	1	1	0.00990099	0	0
2252	1	1	0.00990099	0	0
593	1	1	0.00990099	0	0
662	1	1	0.00990099	0	0
980	1	1	0.00990099	0	0
2302	1	1	0.00990099	0	0
2431	1	1	0.00990099	0	0
2440	1	1	0.00990099	0	0
2776	1	1	0.00990099	0	0
3170	1	1	0.00990099	0	0
558	1	1	0.00990099	0	0
1524	1	1	0.00990099	0	0
2346	1	1	0.00990099	0	0
2777	1	1	0.00990099	0	0
